# Supplementary material for: Deciphering transcription factors and their corresponding regulatory elements during inhibitory interneuron differentiation using deep neural networks
Source: Front Cell Dev Biol. 2023 Feb 20;11:1034604. doi: 10.3389/fcell.2023.1034604 (PMC9986276; doi:10.3389/fcell.2023.1034604)
Supplement: Supplementary file 1 [file Table2.xlsx]

## Sheet: Supplementary Table 2
Supplementary Table 2: putative non-active enhancer set of Day 26
chrom	start	end
chr1	569650	570149
chr1	725700	726199
chr1	879338	879837
chr1	898300	898799
chr1	901988	902487
chr1	1136463	1136962
chr1	1222113	1222612
chr1	1247400	1247899
chr1	1270438	1270937
chr1	1532638	1533137
chr1	1978313	1978812
chr1	2105700	2106199
chr1	2400775	2401274
chr1	2585138	2585637
chr1	2618675	2619174
chr1	2688575	2689074
chr1	2738500	2738999
chr1	2977575	2978074
chr1	2979175	2979674
chr1	3447588	3448087
chr1	3531438	3531937
chr1	3585388	3585887
chr1	3605025	3605524
chr1	3827325	3827824
chr1	4715150	4715649
chr1	4718813	4719312
chr1	7177738	7178237
chr1	8277125	8277624
chr1	8908938	8909437
chr1	9256438	9256937
chr1	9687313	9687812
chr1	10754400	10754899
chr1	10948525	10949024
chr1	11710200	11710699
chr1	11822300	11822799
chr1	12268688	12269187
chr1	12655600	12656099
chr1	12664250	12664749
chr1	15354188	15354687
chr1	15369575	15370074
chr1	15578875	15579374
chr1	16130200	16130699
chr1	16353263	16353762
chr1	16543175	16543674
chr1	16553138	16553637
chr1	16751513	16752012
chr1	16946988	16947487
chr1	17290113	17290612
chr1	17386125	17386624
chr1	17732563	17733062
chr1	17746425	17746924
chr1	17828750	17829249
chr1	18437113	18437612
chr1	18475563	18476062
chr1	18963038	18963537
chr1	18973138	18973637
chr1	19029538	19030037
chr1	19201700	19202199
chr1	19991513	19992012
chr1	21817300	21817799
chr1	21934275	21934774
chr1	21948625	21949124
chr1	21985775	21986274
chr1	22743038	22743537
chr1	22874738	22875237
chr1	25258625	25259124
chr1	25580188	25580687
chr1	25870288	25870787
chr1	25879650	25880149
chr1	26372150	26372649
chr1	27676038	27676537
chr1	27683763	27684262
chr1	27719075	27719574
chr1	27941463	27941962
chr1	28918900	28919399
chr1	28954163	28954662
chr1	29564063	29564562
chr1	29652375	29652874
chr1	30176575	30177074
chr1	31158100	31158599
chr1	31384088	31384587
chr1	32014488	32014987
chr1	32533763	32534262
chr1	32985988	32986487
chr1	33366538	33367037
chr1	33390763	33391262
chr1	33517225	33517724
chr1	33629400	33629899
chr1	35351138	35351637
chr1	38094750	38095249
chr1	38096025	38096524
chr1	38601513	38602012
chr1	39044013	39044512
chr1	40387988	40388487
chr1	41249363	41249862
chr1	41268063	41268562
chr1	41283838	41284337
chr1	41327450	41327949
chr1	41847163	41847662
chr1	41981788	41982287
chr1	42127838	42128337
chr1	43396225	43396724
chr1	44471425	44471924
chr1	44513500	44513999
chr1	45060750	45061249
chr1	45075363	45075862
chr1	45115900	45116399
chr1	45249875	45250374
chr1	45259613	45260112
chr1	46645325	46645824
chr1	46908163	46908662
chr1	46913850	46914349
chr1	46993750	46994249
chr1	46998650	46999149
chr1	47640925	47641424
chr1	47882250	47882749
chr1	48191300	48191799
chr1	48963888	48964387
chr1	50798900	50799399
chr1	50884488	50884987
chr1	50886713	50887212
chr1	50888763	50889262
chr1	50893000	50893499
chr1	51443275	51443774
chr1	51762338	51762837
chr1	53308350	53308849
chr1	53581475	53581974
chr1	53951363	53951862
chr1	54147863	54148362
chr1	54204225	54204724
chr1	55462263	55462762
chr1	55498700	55499199
chr1	60412938	60413437
chr1	60557263	60557762
chr1	61145263	61145762
chr1	61508800	61509299
chr1	61785513	61786012
chr1	61838813	61839312
chr1	62054613	62055112
chr1	62307563	62308062
chr1	62784413	62784912
chr1	63742550	63743049
chr1	63795513	63796012
chr1	67773238	67773737
chr1	68000738	68001237
chr1	68577425	68577924
chr1	69099025	69099524
chr1	69471963	69472462
chr1	69594850	69595349
chr1	69781575	69782074
chr1	70602988	70603487
chr1	71140925	71141424
chr1	71150925	71151424
chr1	72035075	72035574
chr1	73313475	73313974
chr1	74463638	74464137
chr1	74806425	74806924
chr1	74848325	74848824
chr1	74888350	74888849
chr1	74891650	74892149
chr1	75770800	75771299
chr1	77013175	77013674
chr1	77551075	77551574
chr1	77865075	77865574
chr1	78005163	78005662
chr1	78449488	78449987
chr1	79997500	79997999
chr1	80551938	80552437
chr1	80998750	80999249
chr1	81383913	81384412
chr1	81609725	81610224
chr1	81691313	81691812
chr1	82064450	82064949
chr1	82951425	82951924
chr1	83086663	83087162
chr1	84040313	84040812
chr1	85358513	85359012
chr1	85401600	85402099
chr1	85513800	85514299
chr1	86094538	86095037
chr1	86483725	86484224
chr1	88526925	88527424
chr1	90868663	90869162
chr1	90966888	90967387
chr1	90968050	90968549
chr1	91176213	91176712
chr1	91177938	91178437
chr1	91306588	91307087
chr1	91557925	91558424
chr1	91631175	91631674
chr1	92948550	92949049
chr1	92951113	92951612
chr1	94445688	94446187
chr1	94585038	94585537
chr1	94712750	94713249
chr1	95463563	95464062
chr1	98552388	98552887
chr1	101716100	101716599
chr1	101753838	101754337
chr1	101822900	101823399
chr1	101842388	101842887
chr1	102350188	102350687
chr1	107525375	107525874
chr1	108007050	108007549
chr1	108072100	108072599
chr1	108113088	108113587
chr1	108325075	108325574
chr1	110186038	110186537
chr1	110358850	110359349
chr1	110572138	110572637
chr1	110612538	110613037
chr1	110693275	110693774
chr1	111020588	111021087
chr1	111097963	111098462
chr1	112257263	112257762
chr1	112859450	112859949
chr1	114566250	114566749
chr1	116681600	116682099
chr1	117214888	117215387
chr1	118616625	118617124
chr1	119551450	119551949
chr1	119836925	119837424
chr1	121355263	121355762
chr1	142654300	142654799
chr1	145028850	145029349
chr1	145713400	145713899
chr1	147148575	147149074
chr1	150577138	150577637
chr1	150951813	150952312
chr1	155953263	155953762
chr1	156352625	156353124
chr1	156859825	156860324
chr1	156867575	156868074
chr1	156897363	156897862
chr1	156902763	156903262
chr1	157163250	157163749
chr1	157475325	157475824
chr1	158119350	158119849
chr1	158150713	158151212
chr1	159024450	159024949
chr1	160261188	160261687
chr1	161054675	161055174
chr1	163716638	163717137
chr1	164717488	164717987
chr1	164864638	164865137
chr1	164951988	164952487
chr1	165313725	165314224
chr1	165321600	165322099
chr1	165324138	165324637
chr1	166135163	166135662
chr1	166853300	166853799
chr1	166949825	166950324
chr1	167237250	167237749
chr1	167411400	167411899
chr1	167536663	167537162
chr1	168051450	168051949
chr1	168940413	168940912
chr1	170531888	170532387
chr1	170630038	170630537
chr1	171614050	171614549
chr1	171774625	171775124
chr1	172456688	172457187
chr1	173611788	173612287
chr1	174781838	174782337
chr1	175115738	175116237
chr1	175121088	175121587
chr1	175357288	175357787
chr1	175854613	175855112
chr1	175857000	175857499
chr1	176849900	176850399
chr1	176866650	176867149
chr1	176873438	176873937
chr1	177150725	177151224
chr1	178030213	178030712
chr1	179778813	179779312
chr1	180163888	180164387
chr1	180203675	180204174
chr1	181033175	181033674
chr1	181086825	181087324
chr1	181781263	181781762
chr1	183001350	183001849
chr1	183994175	183994674
chr1	184002375	184002874
chr1	186274400	186274899
chr1	187365838	187366337
chr1	187610513	187611012
chr1	188677863	188678362
chr1	189755938	189756437
chr1	190037638	190038137
chr1	191224738	191225237
chr1	191259450	191259949
chr1	192405113	192405612
chr1	192602488	192602987
chr1	193595975	193596474
chr1	195363863	195364362
chr1	197273738	197274237
chr1	197407063	197407562
chr1	197702488	197702987
chr1	198434438	198434937
chr1	198575163	198575662
chr1	199196138	199196637
chr1	199945913	199946412
chr1	200007963	200008462
chr1	200076325	200076824
chr1	201011950	201012449
chr1	201377425	201377924
chr1	201430588	201431087
chr1	201450313	201450812
chr1	202048113	202048612
chr1	202821325	202821824
chr1	204957825	204958324
chr1	205658538	205659037
chr1	208267238	208267737
chr1	208710625	208711124
chr1	209739350	209739849
chr1	209920975	209921474
chr1	211500300	211500799
chr1	211589650	211590149
chr1	211687313	211687812
chr1	211688688	211689187
chr1	211816850	211817349
chr1	211828463	211828962
chr1	211884700	211885199
chr1	212062725	212063224
chr1	212629175	212629674
chr1	212785638	212786137
chr1	212803425	212803924
chr1	212840775	212841274
chr1	212990588	212991087
chr1	214873763	214874262
chr1	217194513	217195012
chr1	217308213	217308712
chr1	217313200	217313699
chr1	220983625	220984124
chr1	221057750	221058249
chr1	221067500	221067999
chr1	221347838	221348337
chr1	221437213	221437712
chr1	221613588	221614087
chr1	222628425	222628924
chr1	223254613	223255112
chr1	223493375	223493874
chr1	224201125	224201624
chr1	224701325	224701824
chr1	224872575	224873074
chr1	226000963	226001462
chr1	226460188	226460687
chr1	226612063	226612562
chr1	226821738	226822237
chr1	227949900	227950399
chr1	228192313	228192812
chr1	228194700	228195199
chr1	228197888	228198387
chr1	228640163	228640662
chr1	228743188	228743687
chr1	229158325	229158824
chr1	229388800	229389299
chr1	229393688	229394187
chr1	230446388	230446887
chr1	231053163	231053662
chr1	234040650	234041149
chr1	234324038	234324537
chr1	234353650	234354149
chr1	234386500	234386999
chr1	235256875	235257374
chr1	235709813	235710312
chr1	237205700	237206199
chr1	238027700	238028199
chr1	238040913	238041412
chr1	238251975	238252474
chr1	238341063	238341562
chr1	238558188	238558687
chr1	239082200	239082699
chr1	239979450	239979949
chr1	241579025	241579524
chr1	244107788	244108287
chr1	244324113	244324612
chr1	246271225	246271724
chr1	246273463	246273962
chr1	246746488	246746987
chr1	246957488	246957987
chr1	247384463	247384962
chr1	247505900	247506399
chr1	247539925	247540424
chr1	247811013	247811512
chr1	249101238	249101737
chr10	2815250	2815749
chr10	5113700	5114199
chr10	5325388	5325887
chr10	5528325	5528824
chr10	5664950	5665449
chr10	5915413	5915912
chr10	6443775	6444274
chr10	6910000	6910499
chr10	7677388	7677887
chr10	8076788	8077287
chr10	9875775	9876274
chr10	10684413	10684912
chr10	10704550	10705049
chr10	13043350	13043849
chr10	13755088	13755587
chr10	13758463	13758962
chr10	14301938	14302437
chr10	14541038	14541537
chr10	14713250	14713749
chr10	15148313	15148812
chr10	15514363	15514862
chr10	18294750	18295249
chr10	18385300	18385799
chr10	18522525	18523024
chr10	19042775	19043274
chr10	20522338	20522837
chr10	21367575	21368074
chr10	21567675	21568174
chr10	21625475	21625974
chr10	22418875	22419374
chr10	23481325	23481824
chr10	23493788	23494287
chr10	23494963	23495462
chr10	24297863	24298362
chr10	24640925	24641424
chr10	24646375	24646874
chr10	25515925	25516424
chr10	27170775	27171274
chr10	28671063	28671562
chr10	28917100	28917599
chr10	28952738	28953237
chr10	29634438	29634937
chr10	30673475	30673974
chr10	30811688	30812187
chr10	33482175	33482674
chr10	33855213	33855712
chr10	34716313	34716812
chr10	35506813	35507312
chr10	35737175	35737674
chr10	35926275	35926774
chr10	36132450	36132949
chr10	38774863	38775362
chr10	38872150	38872649
chr10	39080600	39081099
chr10	39083875	39084374
chr10	39110888	39111387
chr10	39138950	39139449
chr10	39147825	39148324
chr10	39150700	39151199
chr10	42363300	42363799
chr10	42406613	42407112
chr10	42538763	42539262
chr10	42817300	42817799
chr10	43362063	43362562
chr10	43699000	43699499
chr10	43724775	43725274
chr10	43761363	43761862
chr10	43832663	43833162
chr10	44796338	44796837
chr10	44806288	44806787
chr10	44829938	44830437
chr10	44878000	44878499
chr10	44879925	44880424
chr10	44881850	44882349
chr10	45353050	45353549
chr10	45716150	45716649
chr10	47663238	47663737
chr10	48150513	48151012
chr10	49652538	49653037
chr10	49731850	49732349
chr10	49866438	49866937
chr10	50159425	50159924
chr10	50615363	50615862
chr10	53543625	53544124
chr10	53638550	53639049
chr10	53652913	53653412
chr10	54539788	54540287
chr10	54643963	54644462
chr10	56528688	56529187
chr10	57096263	57096762
chr10	57129638	57130137
chr10	59769963	59770462
chr10	59787413	59787912
chr10	59908625	59909124
chr10	61478125	61478624
chr10	64024500	64024999
chr10	64353725	64354224
chr10	64519988	64520487
chr10	64843688	64844187
chr10	65626125	65626624
chr10	65632000	65632499
chr10	65800938	65801437
chr10	66627138	66627637
chr10	66633413	66633912
chr10	68582663	68583162
chr10	69279238	69279737
chr10	70982000	70982499
chr10	71172975	71173474
chr10	71605913	71606412
chr10	71607413	71607912
chr10	72200675	72201174
chr10	72432125	72432624
chr10	72727550	72728049
chr10	72968738	72969237
chr10	75633700	75634199
chr10	77360313	77360812
chr10	77772463	77772962
chr10	79291013	79291512
chr10	82203900	82204399
chr10	82311725	82312224
chr10	82359113	82359612
chr10	84079025	84079524
chr10	85049338	85049837
chr10	85372138	85372637
chr10	85529000	85529499
chr10	85631150	85631649
chr10	85689050	85689549
chr10	86024375	86024874
chr10	86419863	86420362
chr10	87427313	87427812
chr10	88100863	88101362
chr10	88108813	88109312
chr10	88136775	88137274
chr10	88408925	88409424
chr10	88448125	88448624
chr10	88453338	88453837
chr10	88698938	88699437
chr10	89494900	89495399
chr10	89960213	89960712
chr10	92079075	92079574
chr10	92671488	92671987
chr10	93073563	93074062
chr10	93431813	93432312
chr10	93847575	93848074
chr10	94455588	94456087
chr10	94673925	94674424
chr10	94828200	94828699
chr10	94831863	94832362
chr10	95136288	95136787
chr10	95301888	95302387
chr10	97164113	97164612
chr10	98883763	98884262
chr10	99166963	99167462
chr10	99531325	99531824
chr10	100370000	100370499
chr10	101282038	101282537
chr10	101518188	101518687
chr10	102321700	102322199
chr10	102397625	102398124
chr10	102489075	102489574
chr10	102490888	102491387
chr10	102499100	102499599
chr10	102576713	102577212
chr10	102974588	102975087
chr10	102977238	102977737
chr10	103156688	103157187
chr10	103224400	103224899
chr10	103326200	103326699
chr10	103329688	103330187
chr10	103362475	103362974
chr10	103389813	103390312
chr10	103539675	103540174
chr10	103595313	103595812
chr10	105452613	105453112
chr10	105836625	105837124
chr10	106494825	106495324
chr10	106667363	106667862
chr10	106943100	106943599
chr10	107558213	107558712
chr10	108465238	108465737
chr10	109432088	109432587
chr10	110225963	110226462
chr10	110304063	110304562
chr10	110671625	110672124
chr10	111210825	111211324
chr10	111612038	111612537
chr10	111930000	111930499
chr10	111975775	111976274
chr10	112152888	112153387
chr10	112219813	112220312
chr10	112485625	112486124
chr10	112593150	112593649
chr10	114658413	114658912
chr10	114867588	114868087
chr10	115318013	115318512
chr10	116634650	116635149
chr10	118013963	118014462
chr10	119296800	119297299
chr10	120353900	120354399
chr10	122216363	122216862
chr10	122298475	122298974
chr10	123339450	123339949
chr10	123368038	123368537
chr10	123660013	123660512
chr10	123803938	123804437
chr10	123813875	123814374
chr10	124221313	124221812
chr10	124892363	124892862
chr10	124905775	124906274
chr10	124907513	124908012
chr10	125754613	125755112
chr10	126158363	126158862
chr10	126218738	126219237
chr10	126381575	126382074
chr10	127578163	127578662
chr10	128076213	128076712
chr10	128994325	128994824
chr10	129723925	129724424
chr10	129948375	129948874
chr10	131687350	131687849
chr10	131769725	131770224
chr10	133850313	133850812
chr10	133976775	133977274
chr10	135044150	135044649
chr10	135050050	135050549
chr10	135500700	135501199
chr11	189700	190199
chr11	315600	316099
chr11	409600	410099
chr11	416738	417237
chr11	563675	564174
chr11	638100	638599
chr11	727900	728399
chr11	765250	765749
chr11	783500	783999
chr11	1568500	1568999
chr11	1770125	1770624
chr11	2175013	2175512
chr11	2256413	2256912
chr11	2290475	2290974
chr11	2466163	2466662
chr11	2966600	2967099
chr11	3224588	3225087
chr11	4514400	4514899
chr11	5145250	5145749
chr11	6336988	6337487
chr11	7369925	7370424
chr11	8750338	8750837
chr11	9159325	9159824
chr11	10472338	10472837
chr11	12132250	12132749
chr11	13182200	13182699
chr11	13243188	13243687
chr11	13508813	13509312
chr11	14329838	14330337
chr11	14995763	14996262
chr11	17741563	17742062
chr11	17752375	17752874
chr11	19318400	19318899
chr11	19332838	19333337
chr11	20295538	20296037
chr11	20298150	20298649
chr11	20638638	20639137
chr11	20691025	20691524
chr11	21942800	21943299
chr11	22588038	22588537
chr11	23476763	23477262
chr11	27817763	27818262
chr11	28564438	28564937
chr11	28719438	28719937
chr11	29355663	29356162
chr11	29365238	29365737
chr11	29679288	29679787
chr11	30194400	30194899
chr11	31499238	31499737
chr11	31979375	31979874
chr11	32102625	32103124
chr11	32814313	32814812
chr11	33087063	33087562
chr11	34018763	34019262
chr11	34195838	34196337
chr11	35160625	35161124
chr11	35570925	35571424
chr11	36406863	36407362
chr11	36768575	36769074
chr11	40237000	40237499
chr11	41025250	41025749
chr11	43304300	43304799
chr11	44228700	44229199
chr11	44330875	44331374
chr11	44337938	44338437
chr11	44638263	44638762
chr11	44642613	44643112
chr11	44656100	44656599
chr11	44948650	44949149
chr11	45699288	45699787
chr11	46373588	46374087
chr11	46411800	46412299
chr11	47023550	47024049
chr11	47215813	47216312
chr11	47424988	47425487
chr11	47554400	47554899
chr11	48194388	48194887
chr11	48809663	48810162
chr11	51590838	51591337
chr11	55014825	55015324
chr11	55019788	55020287
chr11	55024263	55024762
chr11	56898525	56899024
chr11	57016700	57017199
chr11	58291675	58292174
chr11	59020825	59021324
chr11	59324663	59325162
chr11	60954925	60955424
chr11	61137238	61137737
chr11	61334850	61335349
chr11	61405775	61406274
chr11	61468688	61469187
chr11	61684663	61685162
chr11	62693488	62693987
chr11	63913000	63913499
chr11	63920850	63921349
chr11	64108100	64108599
chr11	64480950	64481449
chr11	64497350	64497849
chr11	65307925	65308424
chr11	65313763	65314262
chr11	65359263	65359762
chr11	65667175	65667674
chr11	65756463	65756962
chr11	65789800	65790299
chr11	66657513	66658012
chr11	66742888	66743387
chr11	66790488	66790987
chr11	66821813	66822312
chr11	66849075	66849574
chr11	67764275	67764774
chr11	67770913	67771412
chr11	68214550	68215049
chr11	68898988	68899487
chr11	69532863	69533362
chr11	69632425	69632924
chr11	69794475	69794974
chr11	70962875	70963374
chr11	71736263	71736762
chr11	71948950	71949449
chr11	72119750	72120249
chr11	72301125	72301624
chr11	72395088	72395587
chr11	73073088	73073587
chr11	73661788	73662287
chr11	75872050	75872549
chr11	75919275	75919774
chr11	75967763	75968262
chr11	76300775	76301274
chr11	76351388	76351887
chr11	76510038	76510537
chr11	76758325	76758824
chr11	76802188	76802687
chr11	77710825	77711324
chr11	78830650	78831149
chr11	79894038	79894537
chr11	80362213	80362712
chr11	81132100	81132599
chr11	82393363	82393862
chr11	82412850	82413349
chr11	82541625	82542124
chr11	83539100	83539599
chr11	83547788	83548287
chr11	83606500	83606999
chr11	87454088	87454587
chr11	87772588	87773087
chr11	87849213	87849712
chr11	88030663	88031162
chr11	88277463	88277962
chr11	88916138	88916637
chr11	90508088	90508587
chr11	91463113	91463612
chr11	92400538	92401037
chr11	92414463	92414962
chr11	92427713	92428212
chr11	92458475	92458974
chr11	92578563	92579062
chr11	92791975	92792474
chr11	93160013	93160512
chr11	93872538	93873037
chr11	95783463	95783962
chr11	96777925	96778424
chr11	100500200	100500699
chr11	101154738	101155237
chr11	101731525	101732024
chr11	102139163	102139662
chr11	102212413	102212912
chr11	105901563	105902062
chr11	106591975	106592474
chr11	106840338	106840837
chr11	107641488	107641987
chr11	108991025	108991524
chr11	109021300	109021799
chr11	109755363	109755862
chr11	110435750	110436249
chr11	111339938	111340437
chr11	111402050	111402549
chr11	111648150	111648649
chr11	112150888	112151387
chr11	113766538	113767037
chr11	114645213	114645712
chr11	116044838	116045337
chr11	116451013	116451512
chr11	117667438	117667937
chr11	117679938	117680437
chr11	117963725	117964224
chr11	118042175	118042674
chr11	120043175	120043674
chr11	120418688	120419187
chr11	121712688	121713187
chr11	122750463	122750962
chr11	122822163	122822662
chr11	123278400	123278899
chr11	124616563	124617062
chr11	124706800	124707299
chr11	124733113	124733612
chr11	124736075	124736574
chr11	124952825	124953324
chr11	125104813	125105312
chr11	126055350	126055849
chr11	127339513	127340012
chr11	127659950	127660449
chr11	127806413	127806912
chr11	128414413	128414912
chr11	128559838	128560337
chr11	128685038	128685537
chr11	128749813	128750312
chr11	129243313	129243812
chr11	129565538	129566037
chr11	130297825	130298324
chr11	131543800	131544299
chr11	131561250	131561749
chr11	131564600	131565099
chr11	132429125	132429624
chr11	133371800	133372299
chr11	133415175	133415674
chr11	134142588	134143087
chr11	134146275	134146774
chr12	95213	95712
chr12	308438	308937
chr12	329688	330187
chr12	700400	700899
chr12	794588	795087
chr12	1112775	1113274
chr12	1563113	1563612
chr12	1936500	1936999
chr12	1940175	1940674
chr12	2144113	2144612
chr12	2415475	2415974
chr12	2463225	2463724
chr12	2861838	2862337
chr12	2893113	2893612
chr12	3182750	3183249
chr12	3230375	3230874
chr12	3340488	3340987
chr12	3403313	3403812
chr12	4104875	4105374
chr12	5084638	5085137
chr12	5112038	5112537
chr12	5815013	5815512
chr12	6304700	6305199
chr12	6472513	6473012
chr12	6532800	6533299
chr12	6989825	6990324
chr12	7862488	7862987
chr12	8012713	8013212
chr12	8147750	8148249
chr12	8696813	8697312
chr12	9483700	9484199
chr12	9720450	9720949
chr12	9903100	9903599
chr12	9966575	9967074
chr12	10343325	10343824
chr12	13138975	13139474
chr12	13515113	13515612
chr12	13521875	13522374
chr12	13814125	13814624
chr12	14017000	14017499
chr12	14406238	14406737
chr12	15428963	15429462
chr12	15693325	15693824
chr12	15697375	15697874
chr12	16131763	16132262
chr12	16318325	16318824
chr12	17322863	17323362
chr12	17345800	17346299
chr12	17525138	17525637
chr12	17732300	17732799
chr12	17762400	17762899
chr12	19268213	19268712
chr12	19292038	19292537
chr12	19380388	19380887
chr12	19535150	19535649
chr12	20342338	20342837
chr12	20951425	20951924
chr12	21335688	21336187
chr12	21449538	21450037
chr12	22596363	22596862
chr12	26019438	26019937
chr12	26250050	26250549
chr12	26471313	26471812
chr12	27037763	27038262
chr12	27536913	27537412
chr12	27601288	27601787
chr12	28128163	28128662
chr12	28493363	28493862
chr12	29719500	29719999
chr12	29950275	29950774
chr12	30037538	30038037
chr12	30263688	30264187
chr12	31391625	31392124
chr12	31399063	31399562
chr12	31424963	31425462
chr12	31556338	31556837
chr12	32155600	32156099
chr12	32405313	32405812
chr12	32810388	32810887
chr12	32851413	32851912
chr12	33011338	33011837
chr12	33071988	33072487
chr12	33141550	33142049
chr12	33758888	33759387
chr12	34838500	34838999
chr12	34841613	34842112
chr12	38035975	38036474
chr12	38793438	38793937
chr12	38850838	38851337
chr12	39497288	39497787
chr12	39516475	39516974
chr12	39666813	39667312
chr12	40909200	40909699
chr12	42901025	42901524
chr12	43184400	43184899
chr12	44116725	44117224
chr12	45829900	45830399
chr12	47351713	47352212
chr12	47950213	47950712
chr12	48232188	48232687
chr12	48264038	48264537
chr12	49189538	49190037
chr12	49367638	49368137
chr12	49389075	49389574
chr12	49426950	49427449
chr12	49482000	49482499
chr12	49483625	49484124
chr12	49491725	49492224
chr12	49516225	49516724
chr12	49690700	49691199
chr12	49937550	49938049
chr12	52214475	52214974
chr12	52279788	52280287
chr12	52387050	52387549
chr12	52414388	52414887
chr12	52513688	52514187
chr12	52550375	52550874
chr12	52607250	52607749
chr12	53241363	53241862
chr12	53374563	53375062
chr12	53453575	53454074
chr12	53591313	53591812
chr12	53815213	53815712
chr12	53866938	53867437
chr12	54095538	54096037
chr12	54332650	54333149
chr12	54399613	54400112
chr12	54585313	54585812
chr12	54601400	54601899
chr12	54608463	54608962
chr12	55109750	55110249
chr12	55386988	55387487
chr12	55814200	55814699
chr12	56244350	56244849
chr12	57381213	57381712
chr12	57778163	57778662
chr12	58159775	58160274
chr12	58208863	58209362
chr12	58837488	58837987
chr12	60102013	60102512
chr12	61371738	61372237
chr12	61961500	61961999
chr12	61975738	61976237
chr12	63047238	63047737
chr12	63096725	63097224
chr12	63125775	63126274
chr12	63211425	63211924
chr12	64233088	64233587
chr12	65063325	65063824
chr12	65950463	65950962
chr12	66406950	66407449
chr12	67835550	67836049
chr12	67850125	67850624
chr12	68616863	68617362
chr12	68742963	68743462
chr12	68840700	68841199
chr12	69223775	69224274
chr12	69684575	69685074
chr12	70396325	70396824
chr12	70970638	70971137
chr12	71151863	71152362
chr12	71179888	71180387
chr12	71277475	71277974
chr12	71786238	71786737
chr12	72087825	72088324
chr12	72140750	72141249
chr12	73123025	73123524
chr12	75175925	75176424
chr12	75712650	75713149
chr12	75920575	75921074
chr12	76430888	76431387
chr12	76706113	76706612
chr12	77015225	77015724
chr12	78073638	78074137
chr12	78962250	78962749
chr12	80428913	80429412
chr12	80596625	80597124
chr12	81028500	81028999
chr12	83740588	83741087
chr12	83783113	83783612
chr12	83883325	83883824
chr12	84217338	84217837
chr12	84901950	84902449
chr12	84989750	84990249
chr12	85121588	85122087
chr12	85124588	85125087
chr12	85744075	85744574
chr12	85839100	85839599
chr12	86260875	86261374
chr12	86502000	86502499
chr12	87907313	87907812
chr12	88389375	88389874
chr12	89113188	89113687
chr12	89326525	89327024
chr12	89712850	89713349
chr12	89936675	89937174
chr12	90271775	90272274
chr12	91302538	91303037
chr12	91749088	91749587
chr12	92641663	92642162
chr12	92650175	92650674
chr12	92802075	92802574
chr12	92968500	92968999
chr12	94981750	94982249
chr12	95334850	95335349
chr12	95448350	95448849
chr12	97204313	97204812
chr12	98960738	98961237
chr12	99250638	99251137
chr12	99515325	99515824
chr12	99737363	99737862
chr12	100163250	100163749
chr12	100628200	100628699
chr12	101062638	101063137
chr12	101110800	101111299
chr12	103134113	103134612
chr12	103276938	103277437
chr12	104198863	104199362
chr12	105741913	105742412
chr12	106617825	106618324
chr12	106871200	106871699
chr12	108168975	108169474
chr12	108306200	108306699
chr12	110243050	110243549
chr12	110301788	110302287
chr12	110493638	110494137
chr12	112190925	112191424
chr12	113530650	113531149
chr12	113592275	113592774
chr12	113612263	113612762
chr12	113634688	113635187
chr12	113863200	113863699
chr12	113877450	113877949
chr12	115094388	115094887
chr12	115106150	115106649
chr12	115945813	115946312
chr12	116775650	116776149
chr12	118018450	118018949
chr12	120868125	120868624
chr12	121208913	121209412
chr12	122147675	122148174
chr12	122598563	122599062
chr12	123596288	123596787
chr12	123938850	123939349
chr12	124556550	124557049
chr12	124776450	124776949
chr12	124779525	124780024
chr12	124805863	124806362
chr12	124819650	124820149
chr12	125110775	125111274
chr12	125391213	125391712
chr12	125393463	125393962
chr12	125747325	125747824
chr12	127068113	127068612
chr12	127865500	127865999
chr12	128782238	128782737
chr12	130399225	130399724
chr12	130567925	130568424
chr12	130604863	130605362
chr12	130819763	130820262
chr12	131303400	131303899
chr12	132093588	132094087
chr12	132819725	132820224
chr12	133035713	133036212
chr12	133145713	133146212
chr12	133150550	133151049
chr12	133191525	133192024
chr12	133196088	133196587
chr12	133199088	133199587
chr13	21286875	21287374
chr13	21291200	21291699
chr13	21517600	21518099
chr13	23350600	23351099
chr13	23388313	23388812
chr13	24064575	24065074
chr13	24698900	24699399
chr13	25115288	25115787
chr13	25254575	25255074
chr13	25321263	25321762
chr13	26042775	26043274
chr13	26485175	26485674
chr13	27272563	27273062
chr13	27471500	27471999
chr13	28107188	28107687
chr13	28293575	28294074
chr13	28366588	28367087
chr13	28400538	28401037
chr13	28404013	28404512
chr13	28534600	28535099
chr13	28540275	28540774
chr13	28542925	28543424
chr13	28674363	28674862
chr13	28882363	28882862
chr13	29068688	29069187
chr13	29105975	29106474
chr13	29370513	29371012
chr13	30769925	30770424
chr13	32575163	32575662
chr13	34297825	34298324
chr13	36052725	36053224
chr13	36073763	36074262
chr13	36363588	36364087
chr13	37248175	37248674
chr13	37519025	37519524
chr13	39395938	39396437
chr13	40516800	40517299
chr13	40544388	40544887
chr13	42031800	42032299
chr13	44817363	44817862
chr13	46456763	46457262
chr13	48206013	48206512
chr13	48701088	48701587
chr13	49794525	49795024
chr13	50181100	50181599
chr13	50410788	50411287
chr13	50707025	50707524
chr13	53775100	53775599
chr13	53885713	53886212
chr13	53979600	53980099
chr13	57630763	57631262
chr13	57885050	57885549
chr13	57889288	57889787
chr13	57983438	57983937
chr13	59833750	59834249
chr13	60162338	60162837
chr13	60954188	60954687
chr13	61146513	61147012
chr13	61722850	61723349
chr13	64907863	64908362
chr13	66610088	66610587
chr13	66811488	66811987
chr13	67568275	67568774
chr13	67597513	67598012
chr13	67702288	67702787
chr13	68238475	68238974
chr13	70258650	70259149
chr13	71306538	71307037
chr13	71881063	71881562
chr13	75747825	75748324
chr13	76703513	76704012
chr13	77554250	77554749
chr13	78355713	78356212
chr13	78711738	78712237
chr13	79762000	79762499
chr13	80933725	80934224
chr13	81563000	81563499
chr13	87440713	87441212
chr13	88256400	88256899
chr13	88329838	88330337
chr13	88756138	88756637
chr13	90132550	90133049
chr13	90341175	90341674
chr13	90974000	90974499
chr13	93998038	93998537
chr13	94430238	94430737
chr13	95161088	95161587
chr13	95999763	96000262
chr13	96032850	96033349
chr13	96205038	96205537
chr13	96737638	96738137
chr13	97670463	97670962
chr13	97762063	97762562
chr13	99492338	99492837
chr13	99965325	99965824
chr13	100089113	100089612
chr13	100395350	100395849
chr13	100401913	100402412
chr13	100544613	100545112
chr13	100649450	100649949
chr13	100953213	100953712
chr13	102942163	102942662
chr13	103522925	103523424
chr13	103840550	103841049
chr13	104308100	104308599
chr13	104796300	104796799
chr13	105277488	105277987
chr13	105925663	105926162
chr13	105931250	105931749
chr13	106312675	106313174
chr13	106572738	106573237
chr13	107313438	107313937
chr13	107448788	107449287
chr13	107451950	107452449
chr13	108772825	108773324
chr13	110761650	110762149
chr13	111464275	111464774
chr13	113000463	113000962
chr13	113677088	113677587
chr13	114519688	114520187
chr13	114557275	114557774
chr13	114992125	114992624
chr14	19000925	19001424
chr14	19006500	19006999
chr14	19012988	19013487
chr14	19018838	19019337
chr14	19036675	19037174
chr14	21093100	21093599
chr14	21159113	21159612
chr14	21317038	21317537
chr14	21482775	21483274
chr14	23108163	23108662
chr14	23182138	23182637
chr14	23630088	23630587
chr14	24801938	24802437
chr14	24803838	24804337
chr14	24950863	24951362
chr14	25179700	25180199
chr14	25275363	25275862
chr14	26607900	26608399
chr14	26750975	26751474
chr14	26839175	26839674
chr14	27234863	27235362
chr14	27453688	27454187
chr14	29217963	29218462
chr14	29712113	29712612
chr14	30914825	30915324
chr14	32694213	32694712
chr14	34318250	34318749
chr14	34801025	34801524
chr14	35016900	35017399
chr14	35882388	35882887
chr14	37074063	37074562
chr14	37125363	37125862
chr14	37126763	37127262
chr14	37127913	37128412
chr14	37135713	37136212
chr14	38048400	38048899
chr14	38061075	38061574
chr14	38343788	38344287
chr14	38724625	38725124
chr14	39179500	39179999
chr14	39503813	39504312
chr14	40050000	40050499
chr14	40886863	40887362
chr14	45289575	45290074
chr14	45382763	45383262
chr14	47979425	47979924
chr14	49656138	49656637
chr14	51605413	51605912
chr14	51771325	51771824
chr14	52031200	52031699
chr14	52242925	52243424
chr14	52598338	52598837
chr14	52781150	52781649
chr14	53680813	53681312
chr14	54065988	54066487
chr14	54410325	54410824
chr14	54445863	54446362
chr14	54758150	54758649
chr14	54810725	54811224
chr14	55595988	55596487
chr14	57758775	57759274
chr14	60146675	60147174
chr14	60816800	60817299
chr14	60823638	60824137
chr14	61990838	61991337
chr14	63121863	63122362
chr14	65704900	65705399
chr14	65706200	65706699
chr14	66276925	66277424
chr14	66871788	66872287
chr14	66962138	66962637
chr14	67895375	67895874
chr14	69291463	69291962
chr14	69954138	69954637
chr14	70471763	70472262
chr14	70494463	70494962
chr14	71180413	71180912
chr14	71702788	71703287
chr14	72653250	72653749
chr14	74707000	74707499
chr14	74892525	74893024
chr14	75114575	75115074
chr14	76819063	76819562
chr14	76853425	76853924
chr14	76880550	76881049
chr14	76922813	76923312
chr14	76957213	76957712
chr14	79452075	79452574
chr14	79840375	79840874
chr14	83262350	83262849
chr14	83299950	83300449
chr14	83320838	83321337
chr14	83737813	83738312
chr14	84231663	84232162
chr14	84720775	84721274
chr14	85010500	85010999
chr14	85781938	85782437
chr14	86228563	86229062
chr14	86505013	86505512
chr14	87516463	87516962
chr14	88362838	88363337
chr14	89507038	89507537
chr14	90701600	90702099
chr14	91723900	91724399
chr14	91769675	91770174
chr14	92302438	92302937
chr14	92355100	92355599
chr14	93389438	93389937
chr14	94468013	94468512
chr14	95919075	95919574
chr14	95963375	95963874
chr14	100095088	100095587
chr14	100412775	100413274
chr14	100625613	100626112
chr14	101053125	101053624
chr14	101121213	101121712
chr14	101126938	101127437
chr14	102030600	102031099
chr14	102512625	102513124
chr14	102780775	102781274
chr14	102904400	102904899
chr14	103541225	103541724
chr14	103571413	103571912
chr14	103576188	103576687
chr14	105197838	105198337
chr14	105512013	105512512
chr14	105634475	105634974
chr14	106004338	106004837
chr14	106802038	106802537
chr15	20546450	20546949
chr15	26020238	26020737
chr15	26927350	26927849
chr15	27112263	27112762
chr15	28812350	28812849
chr15	29424213	29424712
chr15	30260738	30261237
chr15	32266738	32267237
chr15	32269800	32270299
chr15	33472188	33472687
chr15	34030050	34030549
chr15	34354063	34354562
chr15	34880200	34880699
chr15	35840250	35840749
chr15	36731200	36731699
chr15	37427113	37427612
chr15	38075388	38075887
chr15	39110175	39110674
chr15	40337238	40337737
chr15	40573613	40574112
chr15	40612900	40613399
chr15	40713875	40714374
chr15	41090800	41091299
chr15	41221500	41221999
chr15	41794125	41794624
chr15	41805450	41805949
chr15	45446675	45447174
chr15	45455175	45455674
chr15	45866163	45866662
chr15	46051963	46052462
chr15	47910325	47910824
chr15	50040988	50041487
chr15	51386250	51386749
chr15	51633788	51634287
chr15	52519613	52520112
chr15	55970063	55970562
chr15	56060788	56061287
chr15	61820375	61820874
chr15	62359700	62360199
chr15	64275188	64275687
chr15	65325525	65326024
chr15	65359450	65359949
chr15	66274463	66274962
chr15	66315625	66316124
chr15	66965688	66966187
chr15	67134775	67135274
chr15	67196138	67196637
chr15	68119488	68119987
chr15	68126888	68127387
chr15	69167900	69168399
chr15	69591125	69591624
chr15	69872200	69872699
chr15	72489575	72490074
chr15	72963100	72963599
chr15	73089175	73089674
chr15	75052600	75053099
chr15	75092338	75092837
chr15	76630213	76630712
chr15	76633400	76633899
chr15	76639038	76639537
chr15	77807075	77807574
chr15	78251388	78251887
chr15	78912513	78913012
chr15	79505063	79505562
chr15	81072013	81072512
chr15	81558400	81558899
chr15	81823488	81823987
chr15	82974275	82974774
chr15	83621088	83621587
chr15	85131113	85131612
chr15	86383525	86384024
chr15	86619863	86620362
chr15	86925688	86926187
chr15	87099213	87099712
chr15	88307850	88308349
chr15	89031188	89031687
chr15	90701225	90701724
chr15	98447275	98447774
chr15	98971538	98972037
chr15	99645438	99645937
chr15	100465875	100466374
chr15	100599525	100600024
chr15	100881463	100881962
chr15	101203463	101203962
chr15	101547263	101547762
chr15	102028613	102029112
chr16	146950	147449
chr16	411338	411837
chr16	750950	751449
chr16	835363	835862
chr16	863363	863862
chr16	1187675	1188174
chr16	1339475	1339974
chr16	1510888	1511387
chr16	1828438	1828937
chr16	1970788	1971287
chr16	2039825	2040324
chr16	2042513	2043012
chr16	2069925	2070424
chr16	2569025	2569524
chr16	3053788	3054287
chr16	3067725	3068224
chr16	3232763	3233262
chr16	3989000	3989499
chr16	4452638	4453137
chr16	4986638	4987137
chr16	8973738	8974237
chr16	10832300	10832799
chr16	11057863	11058362
chr16	12189300	12189799
chr16	13206575	13207074
chr16	19097713	19098212
chr16	19757225	19757724
chr16	21289288	21289787
chr16	22206988	22207487
chr16	22495275	22495774
chr16	24267013	24267512
chr16	24320713	24321212
chr16	27325150	27325649
chr16	27714613	27715112
chr16	29093388	29093887
chr16	29888638	29889137
chr16	30060163	30060662
chr16	31213163	31213662
chr16	31226438	31226937
chr16	31488413	31488912
chr16	31580288	31580787
chr16	33866513	33867012
chr16	33887850	33888349
chr16	33895975	33896474
chr16	33900013	33900512
chr16	33974550	33975049
chr16	34194450	34194949
chr16	46410875	46411374
chr16	46666950	46667449
chr16	48157200	48157699
chr16	48913525	48914024
chr16	48939963	48940462
chr16	50406438	50406937
chr16	53948625	53949124
chr16	53971038	53971537
chr16	54083775	54084274
chr16	54227888	54228387
chr16	54408563	54409062
chr16	54972388	54972887
chr16	55055600	55056099
chr16	55424663	55425162
chr16	56945800	56946299
chr16	57829200	57829699
chr16	59363000	59363499
chr16	59666213	59666712
chr16	61058163	61058662
chr16	61357538	61358037
chr16	61780063	61780562
chr16	63323663	63324162
chr16	65315275	65315774
chr16	66467438	66467937
chr16	66906938	66907437
chr16	66958950	66959449
chr16	66960625	66961124
chr16	67011050	67011549
chr16	67034563	67035062
chr16	67241100	67241599
chr16	67683125	67683624
chr16	67686963	67687462
chr16	67975963	67976462
chr16	68362225	68362724
chr16	70772288	70772787
chr16	71644875	71645374
chr16	71924638	71925137
chr16	75267750	75268249
chr16	75489388	75489887
chr16	76228338	76228837
chr16	77370213	77370712
chr16	77543525	77544024
chr16	78029500	78029999
chr16	78036838	78037337
chr16	79719688	79720187
chr16	80837838	80838337
chr16	81437225	81437724
chr16	81465013	81465512
chr16	81812750	81813249
chr16	83778250	83778749
chr16	83987188	83987687
chr16	84047563	84048062
chr16	85309025	85309524
chr16	85350063	85350562
chr16	85784263	85784762
chr16	85786313	85786812
chr16	86108388	86108887
chr16	86612325	86612824
chr16	88449738	88450237
chr16	88528075	88528574
chr16	88700500	88700999
chr16	88803738	88804237
chr16	88810250	88810749
chr16	88851250	88851749
chr16	88972025	88972524
chr16	89253800	89254299
chr16	89257888	89258387
chr16	89259888	89260387
chr16	89771988	89772487
chr16	90148275	90148774
chr17	30500	30999
chr17	934325	934824
chr17	1132263	1132762
chr17	1914775	1915274
chr17	2627625	2628124
chr17	2658988	2659487
chr17	2689525	2690024
chr17	3641350	3641849
chr17	3658163	3658662
chr17	6459088	6459587
chr17	6949550	6950049
chr17	7199663	7200162
chr17	7348463	7348962
chr17	7755063	7755562
chr17	8218863	8219362
chr17	10654713	10655212
chr17	10676213	10676712
chr17	12927538	12928037
chr17	13044063	13044562
chr17	13546538	13547037
chr17	14299675	14300174
chr17	15396363	15396862
chr17	17715525	17716024
chr17	17763438	17763937
chr17	18120750	18121249
chr17	18907513	18908012
chr17	19437163	19437662
chr17	21183225	21183724
chr17	22246838	22247337
chr17	25265500	25265999
chr17	26578363	26578862
chr17	27292550	27293049
chr17	27675075	27675574
chr17	29248900	29249399
chr17	30630325	30630824
chr17	31619188	31619687
chr17	32925338	32925837
chr17	32965063	32965562
chr17	34115675	34116174
chr17	34122200	34122699
chr17	36456338	36456837
chr17	36715063	36715562
chr17	36717938	36718437
chr17	36722150	36722649
chr17	36724475	36724974
chr17	37762438	37762937
chr17	37774200	37774699
chr17	37778238	37778737
chr17	37832288	37832787
chr17	38519113	38519612
chr17	39850788	39851287
chr17	39887688	39888187
chr17	40219500	40219999
chr17	40224438	40224937
chr17	40574500	40574999
chr17	40682663	40683162
chr17	40683863	40684362
chr17	40695350	40695849
chr17	40915363	40915862
chr17	41598038	41598537
chr17	41640225	41640724
chr17	41751100	41751599
chr17	41755300	41755799
chr17	41837663	41838162
chr17	41954263	41954762
chr17	41957725	41958224
chr17	42357213	42357712
chr17	42392475	42392974
chr17	42393725	42394224
chr17	42408488	42408987
chr17	42428738	42429237
chr17	42432113	42432612
chr17	43301338	43301837
chr17	43313000	43313499
chr17	43506988	43507487
chr17	43508938	43509437
chr17	44339975	44340474
chr17	44821850	44822349
chr17	45810625	45811124
chr17	46208513	46209012
chr17	46566788	46567287
chr17	46570013	46570512
chr17	46662675	46663174
chr17	46695863	46696362
chr17	46749088	46749587
chr17	46755613	46756112
chr17	46955913	46956412
chr17	47040050	47040549
chr17	47041163	47041662
chr17	47301238	47301737
chr17	47472388	47472887
chr17	47645050	47645549
chr17	47928425	47928924
chr17	47957875	47958374
chr17	47987488	47987987
chr17	48070738	48071237
chr17	48072025	48072524
chr17	48154100	48154599
chr17	48192113	48192612
chr17	48194650	48195149
chr17	48217438	48217937
chr17	48246500	48246999
chr17	48610638	48611137
chr17	48634313	48634812
chr17	49220013	49220512
chr17	49610538	49611037
chr17	49627763	49628262
chr17	49823663	49824162
chr17	49841700	49842199
chr17	50235675	50236174
chr17	52293638	52294137
chr17	53570238	53570737
chr17	54857438	54857937
chr17	55935013	55935512
chr17	58217050	58217549
chr17	59473625	59474124
chr17	59481850	59482349
chr17	59544888	59545387
chr17	60269075	60269574
chr17	62008238	62008737
chr17	62334450	62334949
chr17	62636450	62636949
chr17	63204900	63205399
chr17	63227825	63228324
chr17	63462988	63463487
chr17	63491375	63491874
chr17	63515613	63516112
chr17	65289700	65290199
chr17	66193188	66193687
chr17	66195213	66195712
chr17	66196825	66197324
chr17	66432325	66432824
chr17	66461975	66462474
chr17	66817838	66818337
chr17	69457575	69458074
chr17	71706188	71706687
chr17	72653550	72654049
chr17	72766963	72767462
chr17	72848475	72848974
chr17	72953963	72954462
chr17	73364175	73364674
chr17	73756038	73756537
chr17	73767725	73768224
chr17	73873163	73873662
chr17	74457688	74458187
chr17	74497113	74497612
chr17	74502300	74502799
chr17	74519163	74519662
chr17	74812550	74813049
chr17	75062663	75063162
chr17	75312200	75312699
chr17	75491150	75491649
chr17	75641288	75641787
chr17	76127875	76128374
chr17	76134663	76135162
chr17	76164950	76165449
chr17	76172563	76173062
chr17	76225000	76225499
chr17	76227813	76228312
chr17	76438650	76439149
chr17	76493150	76493649
chr17	76588313	76588812
chr17	77081613	77082112
chr17	77094313	77094812
chr17	77188688	77189187
chr17	77397313	77397812
chr17	77432725	77433224
chr17	77696400	77696899
chr17	77979450	77979949
chr17	77982138	77982637
chr17	78396038	78396537
chr17	78549038	78549537
chr17	79094625	79095124
chr17	79215500	79215999
chr17	79384738	79385237
chr17	79466275	79466774
chr17	79639463	79639962
chr17	79856388	79856887
chr17	79858063	79858562
chr17	79863613	79864112
chr17	79985413	79985912
chr17	80293788	80294287
chr17	80372463	80372962
chr17	80669725	80670224
chr17	81092675	81093174
chr18	500225	500724
chr18	839263	839762
chr18	2173375	2173874
chr18	2897413	2897912
chr18	3347188	3347687
chr18	3623475	3623974
chr18	4641463	4641962
chr18	4720463	4720962
chr18	5023250	5023749
chr18	5057513	5058012
chr18	5581988	5582487
chr18	6219038	6219537
chr18	6561638	6562137
chr18	7618725	7619224
chr18	8774700	8775199
chr18	10560175	10560674
chr18	11261300	11261799
chr18	11829250	11829749
chr18	11990225	11990724
chr18	12076388	12076887
chr18	12237125	12237624
chr18	12287950	12288449
chr18	12766925	12767424
chr18	13513038	13513537
chr18	13824025	13824524
chr18	13890163	13890662
chr18	19904275	19904774
chr18	19926838	19927337
chr18	19928413	19928912
chr18	20633875	20634374
chr18	20674363	20674862
chr18	21926175	21926674
chr18	24289075	24289574
chr18	25185138	25185637
chr18	26373613	26374112
chr18	28175675	28176174
chr18	28343713	28344212
chr18	28645313	28645812
chr18	29151763	29152262
chr18	29738038	29738537
chr18	30128663	30129162
chr18	30303725	30304224
chr18	30383863	30384362
chr18	31152113	31152612
chr18	31164863	31165362
chr18	31702650	31703149
chr18	32060288	32060787
chr18	32318575	32319074
chr18	32530888	32531387
chr18	32580075	32580574
chr18	33088775	33089274
chr18	33882800	33883299
chr18	34389638	34390137
chr18	34941950	34942449
chr18	35133913	35134412
chr18	35358425	35358924
chr18	36039025	36039524
chr18	37660063	37660562
chr18	37854700	37855199
chr18	41143650	41144149
chr18	42641338	42641837
chr18	43097088	43097587
chr18	43206588	43207087
chr18	44773913	44774412
chr18	45599375	45599874
chr18	46662138	46662637
chr18	47112063	47112562
chr18	47204588	47205087
chr18	47720950	47721449
chr18	48636638	48637137
chr18	49961763	49962262
chr18	50178525	50179024
chr18	50424588	50425087
chr18	50679100	50679599
chr18	51942975	51943474
chr18	54602688	54603187
chr18	54654150	54654649
chr18	54682338	54682837
chr18	54877325	54877824
chr18	55379675	55380174
chr18	56448738	56449237
chr18	56887525	56888024
chr18	56932275	56932774
chr18	56936188	56936687
chr18	56975625	56976124
chr18	57040125	57040624
chr18	58227538	58228037
chr18	59602725	59603224
chr18	59649763	59650262
chr18	59992538	59993037
chr18	60273013	60273512
chr18	60990138	60990637
chr18	61603413	61603912
chr18	61877563	61878062
chr18	62903438	62903937
chr18	63803275	63803774
chr18	64162925	64163424
chr18	64867475	64867974
chr18	72123763	72124262
chr18	72218925	72219424
chr18	74513900	74514399
chr18	74664888	74665387
chr18	75534600	75535099
chr18	76439400	76439899
chr18	76733700	76734199
chr18	77558188	77558687
chr18	77616813	77617312
chr18	77687238	77687737
chr18	77718138	77718637
chr18	77720075	77720574
chr18	77724838	77725337
chr19	267125	267624
chr19	290275	290774
chr19	588600	589099
chr19	703788	704287
chr19	733663	734162
chr19	770863	771362
chr19	868413	868912
chr19	871800	872299
chr19	921663	922162
chr19	1001588	1002087
chr19	1040488	1040987
chr19	1082150	1082649
chr19	1315425	1315924
chr19	1455588	1456087
chr19	1673800	1674299
chr19	1746588	1747087
chr19	1789250	1789749
chr19	2155725	2156224
chr19	2291338	2291837
chr19	2611088	2611587
chr19	3171863	3172362
chr19	3479913	3480412
chr19	3585725	3586224
chr19	4140050	4140549
chr19	4267325	4267824
chr19	4327688	4328187
chr19	4352538	4353037
chr19	4562763	4563262
chr19	4803850	4804349
chr19	4809363	4809862
chr19	4872513	4873012
chr19	5567575	5568074
chr19	6476088	6476587
chr19	6753213	6753712
chr19	6863100	6863599
chr19	7565725	7566224
chr19	7571263	7571762
chr19	7572700	7573199
chr19	7927813	7928312
chr19	7931725	7932224
chr19	8317913	8318412
chr19	8399750	8400249
chr19	8407613	8408112
chr19	8432150	8432649
chr19	8643575	8644074
chr19	8650925	8651424
chr19	9136850	9137349
chr19	10206775	10207274
chr19	10369488	10369987
chr19	10380250	10380749
chr19	10402463	10402962
chr19	10406538	10407037
chr19	10528013	10528512
chr19	10534925	10535424
chr19	10571650	10572149
chr19	10683013	10683512
chr19	10687875	10688374
chr19	10975038	10975537
chr19	11025813	11026312
chr19	11052375	11052874
chr19	11472188	11472687
chr19	11529500	11529999
chr19	11532013	11532512
chr19	12885963	12886462
chr19	12907100	12907599
chr19	12958300	12958799
chr19	13172138	13172637
chr19	13210038	13210537
chr19	13936588	13937087
chr19	14620538	14621037
chr19	15563313	15563812
chr19	15666888	15667387
chr19	16435563	16436062
chr19	17320125	17320624
chr19	17371688	17372187
chr19	17393313	17393812
chr19	17687525	17688024
chr19	18112050	18112549
chr19	18521288	18521787
chr19	18580675	18581174
chr19	18705238	18705737
chr19	18714600	18715099
chr19	18788388	18788887
chr19	18896125	18896624
chr19	19043088	19043587
chr19	19335613	19336112
chr19	19471850	19472349
chr19	24184325	24184824
chr19	27841450	27841949
chr19	27889250	27889749
chr19	28621063	28621562
chr19	29751088	29751587
chr19	29754400	29754899
chr19	30101450	30101949
chr19	33834888	33835387
chr19	34112888	34113387
chr19	34268913	34269412
chr19	34732263	34732762
chr19	34972750	34973249
chr19	36048725	36049224
chr19	38795600	38796099
chr19	38908550	38909049
chr19	39440375	39440874
chr19	39888175	39888674
chr19	39997675	39998174
chr19	40723613	40724112
chr19	41018463	41018962
chr19	41076263	41076762
chr19	41096300	41096799
chr19	41111175	41111674
chr19	41119888	41120387
chr19	42069688	42070187
chr19	42377213	42377712
chr19	42455750	42456249
chr19	43858213	43858712
chr19	45287650	45288149
chr19	45578750	45579249
chr19	45718763	45719262
chr19	46026925	46027424
chr19	46180625	46181124
chr19	46310450	46310949
chr19	46518938	46519437
chr19	47200575	47201074
chr19	47910525	47911024
chr19	47950675	47951174
chr19	48395363	48395862
chr19	48610663	48611162
chr19	48793838	48794337
chr19	48903238	48903737
chr19	49005100	49005599
chr19	49502975	49503474
chr19	49842550	49843049
chr19	50312313	50312812
chr19	50828800	50829299
chr19	51108525	51109024
chr19	51111188	51111687
chr19	51171275	51171774
chr19	51412600	51413099
chr19	51522138	51522637
chr19	54296200	54296699
chr19	54390950	54391449
chr19	54445525	54446024
chr19	55592538	55593037
chr19	55607050	55607549
chr19	55658425	55658924
chr19	55671263	55671762
chr19	55812700	55813199
chr19	55865613	55866112
chr19	55952025	55952524
[truncated: 2,615 more rows]
