# Supplementary material for: Deciphering transcription factors and their corresponding regulatory elements during inhibitory interneuron differentiation using deep neural networks
Source: Front Cell Dev Biol. 2023 Feb 20;11:1034604. doi: 10.3389/fcell.2023.1034604 (PMC9986276; doi:10.3389/fcell.2023.1034604)
Supplement: Supplementary file 2 [file Table3.XLSX]

## Sheet: Active vs. nonactive
Supplementary Table 3 : Motif analysis of active versus nonactive enhancer sets
Pattern	Day	Logo	Negatives to Positives enrichment p-value	%True Positive (=TP/Pos)	%Fulse Positive (=FP/Neg)	Protein Logo	Protein Similarity q-value	Protein name
pattern0	26		5.14e-169	11567 (61.91%)	1799 (39.00 %)		9.51302e-05	SP1
pattern1	26		1.41e-66	11809 (63.20%)	2251 (48.80 %)		0.00780589	NHLH1_full
pattern5	26		1.12e-13	4792 (25.65%)	909 (19.71 %)		1	Irf3_secondary
pattern4	26		8.31e-07	7143 (38.23%)	1529 (33.15 %)		1	NR4A2_full_3
pattern10	26		1	38 (0.20%)	13 (0.28 %)		0.0295137	Nkx1-2_3214.1
pattern8	26		1	3 (0.02%)	0 (0.00 %)		0.000596688	Srf_secondary
pattern6	26		1	192 (1.03%)	29 (0.63 %)		0.822712	SPI1_full
pattern2	26		1	3205 (17.15%)	723 (15.67 %)		1.43681e-05	Sox3/4
pattern9	26		1	13 (0.07%)	3 (0.07 %)		0.0684567	Tcfap2e_secondary
pattern7	26		1	32 (0.17%)	5 (0.11 %)		0.00436954	Tcfap2e_secondary
pattern3	26		1	6 (0.03%)	0 (0.00 %)		0.0037494	Mtf1_secondary
