# Supplementary material for: Deciphering transcription factors and their corresponding regulatory elements during inhibitory interneuron differentiation using deep neural networks
Source: Front Cell Dev Biol. 2023 Feb 20;11:1034604. doi: 10.3389/fcell.2023.1034604 (PMC9986276; doi:10.3389/fcell.2023.1034604)
Supplement: Supplementary file 3 [file Table9.xlsx]

## Sheet: Table S9
	Supplementary Table 9: Primers for zebrafish enhancer assay
	Name	FW	REV	Size(bp)	In silico	Locus
	RE1	GATGGGCCCTCGGGCGCGCCACTTTTATATGACTGGCACGCA	AGTCGAGAGATCTTAATTAATTGGAAGATCTTTGGAGCCC	552	v	chr12:55386980-55387531
	RE2	GATGGGCCCTCGGGCGCGCCGAAGGTCTGGAATTGGAGCC	AGTCGAGAGATCTTAATTAATTGCACAACTTCCCACTCTC	545	v	chr12:55109736-55110280
	RE3	GATGGGCCCTCGGGCGCGCCTGCTCTTCTCTCCAGGTATGA	AGTCGAGAGATCTTAATTAAAGCAGCAGTTAAGACCAACC	538	v	chr14:37074056-37074593
	RE4	GATGGGCCCTCGGGCGCGCCTCCCGAAGCTAGTAGAAGGAA	AGTCGAGAGATCTTAATTAAACAGGGTCTTGCTGAGTACA	611	v	chr2:44693767-44694377
	RE5	TCGGGCGCGCCGCCAAGGAGACCAACAGG	ATCTTAATTAATTTGAAGATGAGGACGAGGA	818	v	chr1:27675895-27676712
	RE6	TCGGGCGCGCCGATCGTCTTAGGTGGGAAGG	ATCTTAATTAACCTGCATTTGTCCTAGGTTC	546	v	chr19:6753188-6753733
	RE7	TCGGGCGCGCCGTGTGCTCCAGTCAGGTGT	ATCTTAATTAAAGAGCAGCCCAGGAGAGTA	555	v	chr1:16553128-16553682
	RE8	TCGGGCGCGCCAAGCAACAAAGCAATTGAGG	ATCTTAATTAAGCCATACAAACTGCTTCCTG	549	v	chr6:126465112-126465660
