# Supplementary material for: Deciphering transcription factors and their corresponding regulatory elements during inhibitory interneuron differentiation using deep neural networks
Source: Front Cell Dev Biol. 2023 Feb 20;11:1034604. doi: 10.3389/fcell.2023.1034604 (PMC9986276; doi:10.3389/fcell.2023.1034604)
Supplement: Supplementary file 4 [file Table6.XLSX]

## Sheet: Day26 unique expression
gene_short_name	locus	ESC_FPKM	day26_FPKM	day39_FPKM	day55_FPKM	ESC_day26	ESC_day39	day26_day39	ESC_day55	day26_day55	day39_day55
ATP5G2	chr12:54058943-54070512	473.988	755.922	377.12	287.418	0.000162182	0.0643756	0.000162182	0.000162182	0.000162182	0.0228824
RAN	chr12:131356616-131360826	1254.76	688.616	365.266	316.475	0.000162182	0.000162182	0.000162182	0.000162182	0.000162182	0.265554
CKB	chr14:103985994-103989196	274.382	605.303	195.227	213.071	0.000162182	0.00445245	0.000162182	0.0197623	0.000162182	0.505951
TMSB15A	chrX:101768609-101771699	155.262	527.057	225.735	190.572	0.000162182	0.00138372	0.000162182	0.0542471	0.000162182	0.161567
FTL	chr19:49468565-49470136	1433.59	517.392	1048.31	1156.48	0.000162182	0.0230605	0.000162182	0.0952988	0.000162182	0.512032
NPM1	chr5:170814707-170837888	1696.89	499.562	246.453	271.223	0.000162182	0.000162182	0.000162182	0.000162182	0.000162182	0.46988
H2AFZ	chr4:100869243-100871512	757.035	432.301	170.219	198.946	0.000162182	0.000162182	0.000162182	0.000162182	0.000162182	0.210957
FTH1	chr11:61717355-61735132	773.96	428.392	770.478	807.566	0.000162182	0.979027	0.000162182	0.760676	0.000162182	0.769057
AFP	chr4:74301932-74321492	1.84126	401.961	18.4366	15.7381	0.000162182	0.000162182	0.000162182	0.000162182	0.000162182	0.345845
NES	chr1:156638555-156647189	98.6297	338.111	85.9636	73.3233	0.000162182	0.308226	0.000162182	0.00622563	0.000162182	0.22512
SLC25A5	chrX:118599995-118605359	602.614	304.798	174.49	157.265	0.000162182	0.000162182	0.000162182	0.000162182	0.000162182	0.431756
STMN2	chr8:80523048-80578410	5.28114	300.969	532.551	652.11	0.000162182	0.000162182	0.000162182	0.000162182	0.000162182	0.185012
SNHG6	chr8:67782983-67837777	150.878	290.432	150.688	144.492	0.000162182	0.993283	0.000162182	0.741776	0.000162182	0.781988
FGFBP3	chr10:93666344-93669258	34.1887	272.341	64.3782	50.6145	0.000162182	0.000162182	0.000162182	0.000162182	0.000162182	0.0472291
H1FX	chr3:129033613-129043412	137.176	265.991	127.787	130.342	0.000162182	0.597163	0.000162182	0.680374	0.000162182	0.890815
KPNA2	chr17:66031847-66042970	459.848	255.664	115.831	99.4054	0.000162182	0.000162182	0.000162182	0.000162182	0.000162182	0.226786
BEX1	chrX:102317580-102319168	134.974	249.752	440.491	421.61	0.000162182	0.000162182	0.000162182	0.000162182	0.000162182	0.751466
PPP1CC	chr12:111157612-111180783	323.483	190.766	70.6753	68.3946	0.000162182	0.000162182	0.000162182	0.000162182	0.000162182	0.818875
DAZAP2	chr12:51632507-51664202	24.0168	183.766	100.969	79.4918	0.000162182	0.000162182	0.000162182	0.000162182	0.000162182	0.0470694
UXT	chrX:47511190-47519776	99.9753	181.135	97.185	71.5828	0.000162182	0.856354	0.000162182	0.00545477	0.000162182	0.0273167
EIF3H	chr8:117657054-117768062	273.928	179.214	97.0976	106.817	0.000162182	0.000162182	0.000162182	0.000162182	0.000162182	0.447611
UCHL1	chr4:41258897-41270446	557.624	177.141	560.755	727.631	0.000162182	0.971736	0.000162182	0.0210937	0.000162182	0.0433795
NELL2	chr12:44902057-45307711	25.5008	165.515	85.1571	81.7046	0.000162182	0.000162182	0.000162182	0.000162182	0.000162182	0.774914
TTYH1	chr19:54926604-54947899	13.0378	162.619	42.3623	75.8316	0.000162182	0.000162182	0.000162182	0.000162182	0.000162182	0.000162182
HES6	chr2:239146907-239148681	31.468	158.678	47.2722	44.2399	0.000162182	0.000455457	0.000162182	0.00163661	0.000162182	0.633185
SNHG5	chr6:86386724-86388451	502.386	155.455	71.9469	92.2439	0.000162182	0.000162182	0.000162182	0.000162182	0.000162182	0.0879701
H1F0	chr22:38201113-38203443	77.2767	152.601	54.4142	57.0523	0.000162182	0.00320071	0.000162182	0.00343239	0.000162182	0.732912
DDX39B	chr6:31496738-31514625	239.534	151.613	57.5089	46.7799	0.000162182	0.000162182	0.000162182	0.000162182	0.000162182	0.392174
CKS2	chr9:91926112-91931618	264.881	150.828	24.2512	36.0115	0.000162182	0.000162182	0.000162182	0.000162182	0.000162182	0.0353732
SLC2A1	chr1:43391045-43449029	322.236	148.306	82.8445	53.673	0.000162182	0.000162182	0.000162182	0.000162182	0.000162182	0.000162182
RANBP1	chr22:20105023-20114704	399.053	146.452	77.542	90.1444	0.000162182	0.000162182	0.000162182	0.000162182	0.000162182	0.24675
HES4	chr1:934341-935552	6.16044	143.745	50.9771	44.0693	0.000162182	0.000162182	0.000162182	0.000162182	0.000162182	0.28242
CENPV	chr17:16245847-16256812	85.7483	143.469	72.1738	52.1151	0.000162182	0.161238	0.000162182	0.000162182	0.000162182	0.00676279
PNISR	chr6:99847840-99873207	75.1578	141.841	66.8193	56.283	0.000162182	0.355587	0.000162182	0.00644106	0.000162182	0.159452
NASP	chr1:46049659-46084578	299.264	140.947	61.8859	47.718	0.000162182	0.000162182	0.000162182	0.000162182	0.000162182	0.0307294
FBL	chr19:40325092-40337054	385.443	140.93	47.4425	46.2716	0.000162182	0.000162182	0.000162182	0.000162182	0.000162182	0.863208
SLC6A8	chrX:152953751-152962048	74.1136	140.5	82.0346	56.6299	0.000162182	0.443787	0.000162182	0.0122078	0.000162182	0.00225355
CKS1B	chr1:154947117-154951725	252.084	137.142	41.0088	29.2609	0.000162182	0.000162182	0.000162182	0.000162182	0.000162182	0.028407
DYNLL2	chr17:56160779-56167618	83.2665	134.442	260.528	233.7	0.000162182	0.000162182	0.000162182	0.000162182	0.000162182	0.407901
IGDCC3	chr15:65619464-65670378	12.8755	133.857	18.6815	10.7685	0.000162182	0.000864366	0.000162182	0.11932	0.000162182	0.000162182
CRMP1	chr4:5822490-5894785	65.4756	133.79	235.353	278.463	0.000162182	0.000162182	0.000162182	0.000162182	0.000162182	0.22912
CDK2AP1	chr12:123745516-123756863	213.858	129.118	72.9824	82.1534	0.000162182	0.000162182	0.000162182	0.000162182	0.000162182	0.365654
CLIC1	chr6:31698357-31704341	226.806	122.409	65.2802	72.289	0.000162182	0.000162182	0.000162182	0.000162182	0.000162182	0.432793
BEX4	chrX:102470019-102472128	66.9267	121.859	209.741	191.17	0.000162182	0.000162182	0.000162182	0.000162182	0.000162182	0.477362
HDGF	chr1:156711898-156722240	195.765	119.19	56.2568	51.2781	0.000162182	0.000162182	0.000162182	0.000162182	0.000162182	0.470248
FXYD6	chr11:117690789-117748201	20.249	118.315	198.571	221.235	0.000162182	0.000162182	0.000162182	0.000162182	0.000162182	0.418446
APP	chr21:27252860-27543446	233.527	117.426	227.241	417.198	0.000162182	0.866131	0.000162182	0.000162182	0.000162182	0.000162182
FAM60A	chr12:31433519-31479159	228.424	115.868	46.7252	23.7383	0.000162182	0.000162182	0.000162182	0.000162182	0.000162182	0.000162182
SOX3	chrX:139585151-139587225	14.2058	114.538	17.8938	8.17897	0.000162182	0.0942414	0.000162182	0.000162182	0.000162182	0.000162182
PARP1	chr1:226548391-226595801	228.524	113.509	61.1181	53.8505	0.000162182	0.000162182	0.000162182	0.000162182	0.000162182	0.327889
PCNA	chr20:5095598-5107268	194.864	110.66	35.0977	44.3935	0.000162182	0.000162182	0.000162182	0.000162182	0.000162182	0.0668957
EIF3M	chr11:32605312-32816187	201.084	110.254	65.8626	59.9525	0.000162182	0.000162182	0.000162182	0.000162182	0.000162182	0.499748
APEX1	chr14:20923289-20925931	212.863	109.907	61.3162	72.1316	0.000162182	0.000162182	0.000162182	0.000162182	0.000162182	0.182343
STMN4	chr8:27093813-27115903	1.05281	108.532	207.56	239.571	0.000162182	0.000162182	0.000162182	0.000162182	0.000162182	0.256464
CCNG1	chr5:162864576-162872022	169.234	107.54	50.1397	44.3622	0.000162182	0.000162182	0.000162182	0.000162182	0.000162182	0.331784
NT5DC2	chr3:52529355-52569093	222.745	106.769	60.5302	62.8176	0.000162182	0.000162182	0.000162182	0.000162182	0.000162182	0.784236
IMPDH2	chr3:49061761-49066875	215.109	106.186	52.144	57.9	0.000162182	0.000162182	0.000162182	0.000162182	0.000162182	0.412539
FN1	chr2:216225178-216300791	44.3173	106.144	213.142	312.282	0.000162182	0.000162182	0.000162182	0.000162182	0.000162182	0.0422483
CDKN1C	chr11:2904447-2906995	8.89972	106.086	32.7604	28.1392	0.000162182	0.000162182	0.000162182	0.000162182	0.000162182	0.250426
PLP1	chrX:103031438-103047547	46.3278	104.463	17.1302	43.4436	0.000162182	0.000162182	0.000162182	0.59178	0.000162182	0.000162182
TMEM98	chr17:31254927-31268667	65.3351	100.923	45.5376	43.6876	0.000162182	0.0023747	0.000162182	0.000162182	0.000162182	0.765906
PCSK1N	chrX:48689503-48694036	9.12552	100.216	334.703	437.291	0.000162182	0.000162182	0.000162182	0.000162182	0.000162182	0.0293976
COL1A2	chr7:94023872-94060544	53.1965	99.2222	205.659	437.078	0.000162182	0.000162182	0.000162182	0.000162182	0.000162182	0.000162182
FGFR3	chr4:1795038-1810599	13.709	98.9853	7.33493	13.6209	0.000162182	0.000162182	0.000162182	0.961818	0.000162182	0.000162182
IGBP1	chrX:69353317-69386173	54.3163	98.8158	55.9691	61.4436	0.000162182	0.828713	0.000162182	0.268949	0.000162182	0.466892
HMGA1	chr6:34204576-34214008	685.161	98.2949	35.8696	31.3298	0.000162182	0.000162182	0.000162182	0.000162182	0.000162182	0.305263
RSRC2	chr12:122989189-123011560	54.7355	97.2042	58.1417	45.7306	0.000162182	0.652973	0.000162182	0.0925259	0.000162182	0.0447191
SNRPN	chr15:25068793-25223729	563.626	96.9759	168.568	222.038	0.000162182	0.000162182	0.000162182	0.000162182	0.000162182	0.0314466
LOC728392	chr17:5402746-5404319	9.15977	96.3079	151.951	167.404	0.000162182	0.000162182	0.000162182	0.000162182	0.000162182	0.463401
UBE2C	chr20:44441254-44445596	192.879	95.2317	21.007	24.151	0.000162182	0.000162182	0.000162182	0.000162182	0.000162182	0.476609
EIF3D	chr22:36906896-36925277	156.53	94.6824	44.2809	51.4509	0.000162182	0.000162182	0.000162182	0.000162182	0.000162182	0.226897
CD46	chr1:207925382-207968861	44.6081	93.8626	57.7862	41.1745	0.000162182	0.0307294	0.000162182	0.491103	0.000162182	0.00320071
GAP43	chr3:115342150-115440334	17.088	93.3006	286.76	342.159	0.000162182	0.000162182	0.000162182	0.000162182	0.000162182	0.182607
KLC1	chr14:104095524-104181823	45.9247	92.0165	162.036	186.913	0.000162182	0.000162182	0.000162182	0.000162182	0.000162182	0.283996
DLL1	chr6:170591293-170599697	1.17385	89.3483	8.94222	7.78217	0.000162182	0.000162182	0.000162182	0.000162182	0.000162182	0.371961
APLP1	chr19:36359400-36370699	11.8013	89.3334	178.342	179.802	0.000162182	0.000162182	0.000162182	0.000162182	0.000162182	0.955753
DPYSL2	chr8:26371708-26515693	48.3167	89.0733	147.436	165.251	0.000162182	0.000162182	0.000162182	0.000162182	0.000162182	0.436761
GPM6A	chr4:176554087-176923842	0.80562	88.3245	147.743	184.694	0.000162182	0.000162182	0.000162182	0.000162182	0.000162182	0.0862002
MGST1	chr12:16500075-16530123	297.233	87.4833	26.1707	26.24	0.000162182	0.000162182	0.000162182	0.000162182	0.000162182	0.988522
EFNB1	chrX:68048839-68062006	12.9768	87.1723	44.0754	45.5543	0.000162182	0.000162182	0.000162182	0.000162182	0.000162182	0.811488
LTA4H	chr12:96394530-96437298	155.963	86.0105	41.4642	37.8285	0.000162182	0.000162182	0.000162182	0.000162182	0.000162182	0.477211
U2AF1	chr21:44513065-44527688	208.763	85.0779	46.6183	54.4231	0.000162182	0.000162182	0.000162182	0.000162182	0.000162182	0.255331
PAICS	chr4:57301914-57327534	304.583	83.4289	39.2931	40.1198	0.000162182	0.000162182	0.000162182	0.000162182	0.000162182	0.881456
INA	chr10:105036919-105050108	15.7424	78.8862	233.702	258.129	0.000162182	0.000162182	0.000162182	0.000162182	0.000162182	0.507748
ZFP36L1	chr14:69254371-69262960	33.3957	77.7836	19.4399	33.0928	0.000162182	0.000162182	0.000162182	0.942696	0.000162182	0.000162182
IFI27L2	chr14:94594117-94595957	25.3191	76.7463	26.366	38.8947	0.000162182	0.882422	0.000162182	0.027589	0.000162182	0.0784475
PIP4K2B	chr17:36921943-36956158	33.7649	75.2322	135.673	140.993	0.000162182	0.000162182	0.000162182	0.000162182	0.000162182	0.808137
LMO3	chr12:16701305-16761148	0.991412	75.2231	44.2123	29.3666	0.000162182	0.000162182	0.000162182	0.000162182	0.000162182	0.000455457
DHX15	chr4:24529087-24586184	115.656	75.0468	37.8741	46.3597	0.000162182	0.000162182	0.000162182	0.000162182	0.000162182	0.0940856
L1CAM	chrX:153126970-153141399	11.7441	74.9859	232.018	188.027	0.000162182	0.000162182	0.000162182	0.000162182	0.000162182	0.152536
SFRP2	chr4:154701741-154710228	178.461	74.6635	20.6456	37.2458	0.000162182	0.000162182	0.000162182	0.000162182	0.000162182	0.000162182
SERINC1	chr6:122764492-122792952	24.6046	74.4859	148.399	174.858	0.000162182	0.000162182	0.000162182	0.000162182	0.000162182	0.219134
TMEM123	chr11:102267055-102323775	42.947	74.3691	15.3335	18.4525	0.000162182	0.000162182	0.000162182	0.000162182	0.000162182	0.1452
LBR	chr1:225589203-225616557	37.456	73.3093	29.3742	21.7071	0.000162182	0.037103	0.000162182	0.000162182	0.000162182	0.00792334
YWHAH	chr22:32329506-32353590	145.778	73.2232	128.044	169.762	0.000162182	0.30747	0.000162182	0.160534	0.000162182	0.016811
BEX2	chrX:102564273-102565974	34.6947	72.8238	214.773	185.129	0.000162182	0.000162182	0.000162182	0.000162182	0.000162182	0.242978
VCAM1	chr1:101185195-101204601	0.703967	72.1894	2.62879	9.58123	0.000162182	0.000455457	0.000162182	0.000162182	0.000162182	0.000162182
CPE	chr4:166300096-166419482	14.9091	69.6203	148.331	197.397	0.000162182	0.000162182	0.000162182	0.000162182	0.000162182	0.0194763
TCF12	chr15:57210832-57580714	32.4825	69.5987	24.3986	26.8621	0.000162182	0.0147757	0.000162182	0.0827593	0.000162182	0.452766
MSI1	chr12:120779132-120806983	19.2211	67.9428	35.287	22.9806	0.000162182	0.000162182	0.000162182	0.114315	0.000162182	0.000731223
SYT1	chr12:79257772-79845788	17.3793	67.6333	142.075	123.808	0.000162182	0.000162182	0.000162182	0.000162182	0.000162182	0.315311
IDH2	chr15:90627211-90645708	30.1293	67.6017	33.8448	42.1134	0.000162182	0.373554	0.000162182	0.0023747	0.000162182	0.0776669
TERF2IP	chr16:75681634-75691341	9.85179	67.4665	124.856	128.247	0.000162182	0.000162182	0.000162182	0.000162182	0.000162182	0.851438
ADH5	chr4:99992129-100009931	114.676	66.8332	40.3944	39.6795	0.000162182	0.000162182	0.000162182	0.000162182	0.000162182	0.89619
TMEM35	chrX:100333835-100351355	7.2749	65.5942	161.844	175.054	0.000162182	0.000162182	0.000162182	0.000162182	0.000162182	0.56174
PTBP1	chr19:797391-812327	227.513	64.9659	37.726	39.215	0.000162182	0.000162182	0.000162182	0.000162182	0.000162182	0.777887
PTCH1	chr9:98205263-98279247	4.15408	64.6429	10.3131	10.079	0.000162182	0.000162182	0.000162182	0.000162182	0.000162182	0.873858
CDK2	chr12:56360555-56366568	37.3914	64.3095	15.3814	17.0277	0.000162182	0.000162182	0.000162182	0.000162182	0.000162182	0.474809
NCAM1	chr11:112831968-113149158	2.09397	64.1167	144.231	151.798	0.000162182	0.000162182	0.000162182	0.000162182	0.000162182	0.750873
IPO5	chr13:98605928-98676550	143.608	63.8928	26.873	32.9858	0.000162182	0.000162182	0.000162182	0.000162182	0.000162182	0.0941635
G3BP1	chr5:151151475-151184915	143.669	63.6331	27.103	24.9739	0.000162182	0.000162182	0.000162182	0.000162182	0.000162182	0.540246
RCC2	chr1:17733250-17766250	168.163	62.1826	31.1643	27.2031	0.000162182	0.000162182	0.000162182	0.000162182	0.000162182	0.272588
CLSTN3	chr12:7282966-7311530	13.4859	61.3272	119.739	107.388	0.000162182	0.000162182	0.000162182	0.000162182	0.000162182	0.419798
SERPINH1	chr11:75273100-75283849	336.742	61.048	101.168	173.415	0.000162182	0.000162182	0.000162182	0.000162182	0.000162182	0.000162182
RING1	chr6:33176285-33180499	14.4732	60.7665	32.0912	28.6096	0.000162182	0.000162182	0.000162182	0.000162182	0.000162182	0.391124
TSPAN7	chrX:38420730-38548172	11.541	60.698	192.357	249.382	0.000162182	0.000162182	0.000162182	0.000162182	0.000162182	0.036072
ATP6V0C	chr16:2563726-2570224	127.665	60.4833	131.973	171.419	0.000162182	0.8093	0.000162182	0.00366004	0.000162182	0.027496
HDAC1	chr1:32757707-32799224	113.09	60.3682	30.7045	27.2189	0.000162182	0.000162182	0.000162182	0.000162182	0.000162182	0.353142
BLCAP	chr20:36145818-36156333	28.1117	60.1503	166.818	262.088	0.000162182	0.000162182	0.000162182	0.000162182	0.000162182	0.000162182
DKC1	chrX:153991030-154005964	108.468	59.5742	36.8764	34.625	0.000162182	0.000162182	0.000162182	0.000162182	0.000162182	0.63203
RAB13	chr1:153954092-153958853	134.346	59.3425	27.8979	31.626	0.000162182	0.000162182	0.000162182	0.000162182	0.000162182	0.385856
LPPR3	chr19:812487-821952	38.9543	59.1954	92.748	93.1002	0.000162182	0.000162182	0.000162182	0.000162182	0.000162182	0.977903
GNG2	chr14:52327021-52436518	6.79441	58.8173	111.866	161.905	0.000162182	0.000162182	0.000162182	0.000162182	0.000162182	0.00285207
NTRK2	chr9:87283465-87638505	0.169379	58.7035	19.8421	38.5769	0.000162182	0.000162182	0.000162182	0.000162182	0.000162182	0.000162182
METRN	chr16:765172-767480	20.6661	58.4951	19.0369	32.2043	0.000162182	0.658234	0.000162182	0.000864366	0.000162182	0.000864366
BUB3	chr10:124913759-124924886	91.653	57.8483	27.9258	30.5181	0.000162182	0.000162182	0.000162182	0.000162182	0.000162182	0.548817
FUNDC2	chrX:154255063-154285191	24.5435	57.7832	27.968	24.3664	0.000162182	0.295022	0.000162182	0.954828	0.000162182	0.282222
AMOT	chrX:112018104-112084043	2.78664	57.5805	18.7501	16.5536	0.000162182	0.000162182	0.000162182	0.000162182	0.000162182	0.317683
NEFM	chr8:24771273-24776606	11.3711	56.6407	241.682	269.737	0.000162182	0.000162182	0.000162182	0.000162182	0.000162182	0.454706
ATP1A3	chr19:42470733-42498428	14.9873	56.41	168.779	134.767	0.000162182	0.000162182	0.000162182	0.000162182	0.000162182	0.0851521
PRAF2	chrX:48928817-48931662	23.1067	55.5198	96.5351	89.517	0.000162182	0.000162182	0.000162182	0.000162182	0.000162182	0.560912
CCNB1	chr5:68462836-68474070	121.829	54.9322	15.2288	17.4407	0.000162182	0.000162182	0.000162182	0.000162182	0.000162182	0.341381
UNG	chr12:109535398-109548798	146.271	54.2197	31.1536	24.9031	0.000162182	0.000162182	0.000162182	0.000162182	0.000162182	0.0700414
KIDINS220	chr2:8868986-8977755	12.7628	53.7678	110.418	115.176	0.000162182	0.000162182	0.000162182	0.000162182	0.000162182	0.791682
NCAPD2	chr12:6603297-6641132	82.1198	53.3717	21.8062	21.4651	0.000162182	0.000162182	0.000162182	0.000162182	0.000162182	0.909155
MCM3	chr6:52128811-52149679	173.497	53.2889	16.9207	17.163	0.000162182	0.000162182	0.000162182	0.000162182	0.000162182	0.924166
CCDC14	chr3:123632273-123680255	23.2152	53.007	27.7479	23.0063	0.000162182	0.133418	0.000162182	0.940846	0.000162182	0.111817
FZD2	chr17:42634811-42638630	24.9361	52.6635	15.6666	16.2747	0.000162182	0.000162182	0.000162182	0.000162182	0.000162182	0.793777
TPM1	chr15:63334837-63364113	328.258	52.3098	98.1998	114.617	0.000162182	0.000162182	0.000162182	0.000162182	0.000162182	0.229669
SDC3	chr1:31342312-31381480	11.5191	52.2682	125.967	135.783	0.000162182	0.000162182	0.000162182	0.000162182	0.000162182	0.606674
SFRP1	chr8:41119475-41166990	120.61	52.2431	13.6239	21.5173	0.000162182	0.000162182	0.000162182	0.000162182	0.000162182	0.000162182
SEPT3	chr22:42372930-42394225	20.2491	52.0545	121.795	176.894	0.000162182	0.000162182	0.000162182	0.000162182	0.000162182	0.00512011
NOL11	chr17:65714060-65740266	100.432	51.8319	33.1327	28.6148	0.000162182	0.000162182	0.000162182	0.000162182	0.000162182	0.24463
LRRN1	chr3:3841120-3889387	112.757	51.6913	22.8785	21.9423	0.000162182	0.000162182	0.000162182	0.000162182	0.000162182	0.762956
APOE	chr19:45409038-45412650	556.311	51.6214	18.529	23.138	0.000162182	0.000162182	0.000162182	0.000162182	0.000162182	0.171977
BTBD17	chr17:72352554-72357958	6.52733	51.4887	20.7702	22.1075	0.000162182	0.000162182	0.000162182	0.000162182	0.000162182	0.67753
SYP	chrX:49044264-49056661	4.32251	51.3899	246.342	262.117	0.000162182	0.000162182	0.000162182	0.000162182	0.000162182	0.669824
RTN1	chr14:60062693-60337557	1.20221	51.146	212.831	348.397	0.000162182	0.000162182	0.000162182	0.000162182	0.000162182	0.000311969
CCNB2	chr15:59397283-59417244	79.9963	51.1413	9.59693	11.8228	0.000162182	0.000162182	0.000162182	0.000162182	0.000162182	0.259232
NDRG4	chr16:58497548-58547523	14.889	51.1231	107.316	104.908	0.000162182	0.000162182	0.000162182	0.000162182	0.000162182	0.880227
CAMK2N1	chr1:20808883-20812728	2.32405	50.5057	85.9024	79.6256	0.000162182	0.000162182	0.000162182	0.000162182	0.000162182	0.568988
YWHAB	chr20:43514343-43537161	116.606	50.1779	85.2081	125.884	0.000162182	0.00844394	0.000162182	0.521805	0.000162182	0.000455457
HILPDA	chr7:128095883-128098472	93.6624	49.6335	27.8458	16.6501	0.000162182	0.000162182	0.000162182	0.000162182	0.000162182	0.00059469
TPX2	chr20:30326903-30389603	92.9004	49.4617	11.4785	17.745	0.000162182	0.000162182	0.000162182	0.000162182	0.000162182	0.000162182
CDK1	chr10:62538088-62554610	91.3295	49.4178	12.395	18.5492	0.000162182	0.000162182	0.000162182	0.000162182	0.000162182	0.00296841
RUNDC3A	chr17:42385926-42396038	3.24942	49.4019	108.201	84.7187	0.000162182	0.000162182	0.000162182	0.000162182	0.000162182	0.0419815
KIF5A	chr12:57943846-57978554	13.9768	49.1262	120.459	124.695	0.000162182	0.000162182	0.000162182	0.000162182	0.000162182	0.813533
NRARP	chr9:140194082-140196703	16.3259	48.8472	3.48081	4.65734	0.000162182	0.000162182	0.000162182	0.000162182	0.000162182	0.162339
CACNG4	chr17:64960979-65029518	4.53315	48.6284	79.0928	83.5547	0.000162182	0.000162182	0.000162182	0.000162182	0.000162182	0.688833
EZR	chr6:159186772-159240456	154.457	47.7136	17.407	23.1808	0.000162182	0.000162182	0.000162182	0.000162182	0.000162182	0.0174763
COL2A1	chr12:48366747-48398285	2.4116	47.7131	18.6357	15.8711	0.000162182	0.000162182	0.000162182	0.000162182	0.000162182	0.197691
RARRES2	chr7:150035406-150038763	234.602	47.5766	11.7366	3.95069	0.000162182	0.000162182	0.000162182	0.000162182	0.000162182	0.00320071
SYT4	chr18:40847856-40857615	0.77455	47.264	82.9607	109.37	0.000162182	0.000162182	0.000162182	0.000162182	0.000162182	0.0247821
TUBB2A	chr6:3153901-3157783	101.888	47.2224	137.995	248.135	0.000162182	0.0115095	0.000162182	0.000162182	0.000162182	0.000162182
MAD2L1	chr4:120980578-120988013	95.2075	47.1522	8.18388	13.3283	0.000162182	0.000162182	0.000162182	0.000162182	0.000162182	0.00823578
PRC1	chr15:91509267-91537881	30.4789	47.0966	12.7817	15.3315	0.000162182	0.000162182	0.000162182	0.000162182	0.000162182	0.157201
SNRPA	chr19:41256758-41271297	104.099	47.0077	21.1567	23.6761	0.000162182	0.000162182	0.000162182	0.000162182	0.000162182	0.436559
APBB1	chr11:6416354-6440644	19.4512	46.9419	78.3226	75.3353	0.000162182	0.000162182	0.000162182	0.000162182	0.000162182	0.789928
NAP1L3	chrX:92925924-92928682	27.0095	46.6923	138.702	165.277	0.000162182	0.000162182	0.000162182	0.000162182	0.000162182	0.176059
TEAD2	chr19:49838676-49865714	79.8482	46.5133	11.5187	12.7276	0.000162182	0.000162182	0.000162182	0.000162182	0.000162182	0.556511
GMNN	chr6:24775158-24786325	77.7774	46.3463	16.6185	12.56	0.000162182	0.000162182	0.000162182	0.000162182	0.000162182	0.12106
RBFOX2	chr22:36134782-36424585	26.4086	45.7093	96.8814	111.172	0.000162182	0.000162182	0.000162182	0.000162182	0.000162182	0.341015
KLHDC8A	chr1:205305192-205326218	1.64478	45.5195	23.9932	21.5316	0.000162182	0.000162182	0.000162182	0.000162182	0.000162182	0.412979
CDC20	chr1:43824625-43828873	150.376	45.3782	14.2729	12.5934	0.000162182	0.000162182	0.000162182	0.000162182	0.000162182	0.468194
LGALS1	chr22:38071612-38075809	86.9724	45.1862	135.005	329.501	0.000162182	0.00059469	0.000162182	0.000162182	0.000162182	0.000162182
TSPAN13	chr7:16793350-16824161	21.6105	45.1546	77.3758	83.2824	0.000162182	0.000162182	0.000162182	0.000162182	0.000162182	0.580977
NEFL	chr8:24808468-24814383	11.24	44.681	232.909	311.264	0.000162182	0.000162182	0.000162182	0.000162182	0.000162182	0.0468138
LITAF	chr16:11641577-11681322	113.054	44.5368	12.1361	18.4161	0.000162182	0.000162182	0.000162182	0.000162182	0.000162182	0.000996794
DDX39A	chr19:14519609-14530195	79.769	44.4333	23.9317	22.4806	0.000162182	0.000162182	0.000162182	0.000162182	0.000162182	0.675188
SLC16A1	chr1:113454469-113498975	257.037	44.386	17.6	17.4323	0.000162182	0.000162182	0.000162182	0.000162182	0.000162182	0.949798
ZBTB18	chr1:244214560-244220778	7.17976	44.2421	16.713	10.7172	0.000162182	0.000162182	0.000162182	0.000864366	0.000162182	0.000162182
TMEM2	chr9:74298281-74383800	23.1921	44.0702	20.2116	18.0958	0.000162182	0.279064	0.000162182	0.0174763	0.000162182	0.37948
QKI	chr6:163835674-163999628	21.2907	43.974	12.5731	18.7012	0.000162182	0.000162182	0.000162182	0.264578	0.000162182	0.000731223
HMP19	chr5:173472606-173536182	0.482986	43.5674	243.229	336.835	0.000162182	0.000162182	0.000162182	0.000162182	0.000162182	0.013201
TMTC2	chr12:83080933-83528067	2.49728	43.4097	24.0623	25.5379	0.000162182	0.000162182	0.000162182	0.000162182	0.000162182	0.650386
RNASEH2A	chr19:12917427-12924462	74.8878	43.3784	20.1169	17.221	0.000162182	0.000162182	0.000162182	0.000162182	0.000162182	0.373861
IGF2BP3	chr7:23349827-23509995	82.7562	43.3437	15.5417	12.6826	0.000162182	0.000162182	0.000162182	0.000162182	0.000162182	0.104522
FGF13	chrX:137713733-138287185	21.4719	43.0419	80.4753	115.698	0.000162182	0.000162182	0.000162182	0.000162182	0.000162182	0.00261489
SNHG16	chr17:74553845-74561430	65.8849	42.5735	26.4807	26.4865	0.000162182	0.000162182	0.000162182	0.000162182	0.000162182	0.998807
SALL2	chr14:21989231-22005337	79.6273	41.9248	20.7936	22.7689	0.000162182	0.000162182	0.000162182	0.000162182	0.000162182	0.483075
RUFY3	chr4:71570653-71674336	11.6383	41.6342	77.8775	85.4371	0.000162182	0.000162182	0.000162182	0.000162182	0.000162182	0.524496
HN1L	chr16:1728277-1752073	90.7689	41.5035	23.0269	23.3114	0.000162182	0.000162182	0.000162182	0.000162182	0.000162182	0.934138
COL6A3	chr2:238232654-238322850	1.98458	41.4242	98.0921	109.866	0.000162182	0.000162182	0.000162182	0.000162182	0.000162182	0.468847
SEPHS1	chr10:13359437-13390298	254.259	41.3186	20.1622	21.6694	0.000162182	0.000162182	0.000162182	0.000162182	0.000162182	0.596421
WSB2	chr12:118470491-118498951	23.319	40.9588	73.0213	71.4228	0.000162182	0.000162182	0.000162182	0.000162182	0.000162182	0.875511
XPR1	chr1:180601145-180859415	12.196	40.803	112.098	106.532	0.000162182	0.000162182	0.000162182	0.000162182	0.000162182	0.756182
ARHGEF9	chrX:62854847-63005426	11.2028	40.7388	82.5472	73.7465	0.000162182	0.000162182	0.000162182	0.000162182	0.000162182	0.404729
FEZF1-AS1	chr7:121941447-121950131	17.1784	40.5788	15.9915	10.4385	0.000162182	0.68185	0.000162182	0.000311969	0.000162182	0.00308623
BTG2	chr1:203274663-203278729	8.17636	40.4623	21.2747	20.0019	0.000162182	0.000162182	0.000162182	0.000162182	0.000162182	0.665783
CXCR7	chr2:237478379-237490994	1.30377	39.9053	10.3931	8.73976	0.000162182	0.000162182	0.000162182	0.000162182	0.000162182	0.311851
ILDR2	chr1:166882440-166944561	0.406575	39.7641	8.06484	11.4403	0.000162182	0.000162182	0.000162182	0.000162182	0.000162182	0.00249598
ACOT7	chr1:6324331-6453826	95.981	39.6362	112.647	90.5904	0.000162182	0.206747	0.000162182	0.638559	0.000162182	0.0689707
SLC3A2	chr11:62623483-62656355	261.852	38.943	88.9662	80.527	0.000162182	0.000162182	0.000162182	0.000162182	0.000162182	0.444989
MCM6	chr2:136597195-136634047	69.9882	38.1283	13.8417	13.1043	0.000162182	0.000162182	0.000162182	0.000162182	0.000162182	0.698685
MST4	chrX:131157244-131209971	95.9727	38.1103	9.70347	7.96373	0.000162182	0.000162182	0.000162182	0.000162182	0.000162182	0.188379
AURKB	chr17:8108048-8113944	83.1705	38.0322	8.64245	8.54958	0.000162182	0.000162182	0.000162182	0.000162182	0.000162182	0.965845
CADM3	chr1:159141376-159172932	2.41798	37.875	82.5675	73.9485	0.000162182	0.000162182	0.000162182	0.000162182	0.000162182	0.41193
PLIN2	chr9:19115758-19127604	79.7587	37.7413	10.0877	13.352	0.000162182	0.000162182	0.000162182	0.000162182	0.000162182	0.0690514
S100A11	chr1:152004981-152009511	189.686	37.6819	113.649	142.4	0.000162182	0.000162182	0.000162182	0.00771326	0.000162182	0.0720817
LFNG	chr7:2552162-2568810	11.0426	37.6465	2.00512	3.90203	0.000162182	0.000162182	0.000162182	0.000162182	0.000162182	0.0115095
GNPAT	chr1:231359508-231413719	21.4596	37.6036	19.5171	16.6622	0.000162182	0.546436	0.000162182	0.0329287	0.000162182	0.303509
TSPAN11	chr12:31079837-31149537	1.20749	37.5695	16.8842	20.5235	0.000162182	0.000162182	0.000162182	0.000162182	0.000162182	0.102968
GPR50	chrX:150345055-150349937	7.25234	37.4607	14.3958	20.3935	0.000162182	0.000162182	0.000162182	0.000162182	0.000162182	0.00926966
GSTM2	chr1:110210643-110226619	6.76311	37.0934	18.6629	17.4135	0.000162182	0.000162182	0.000162182	0.000162182	0.000162182	0.698974
MEIS2	chr15:37183221-37393500	0.37987	37.0485	88.2161	85.9057	0.000162182	0.000162182	0.000162182	0.000162182	0.000162182	0.854238
VAMP2	chr17:8062464-8066293	9.85068	37.0472	163.359	139.81	0.000162182	0.000162182	0.000162182	0.000162182	0.000162182	0.218809
PAX6	chr11:31806339-31908587	0.493992	37.0414	22.0042	15.3518	0.000162182	0.000162182	0.000162182	0.000162182	0.000162182	0.0021313
HK1	chr10:71029755-71161637	110.761	37.0096	65.3773	69.7965	0.000162182	0.000162182	0.000162182	0.000162182	0.000162182	0.630021
ATIC	chr2:216176678-216214496	119.536	37.0092	20.3133	16.407	0.000162182	0.000162182	0.000162182	0.000162182	0.000162182	0.107462
LTBP4	chr19:41099071-41135725	9.71832	36.9265	19.6355	22.7329	0.000162182	0.000162182	0.000162182	0.000162182	0.000162182	0.22728
PFKP	chr10:3109711-3178997	74.0652	36.6827	76.0326	58.3987	0.000162182	0.852797	0.000162182	0.0241525	0.000162182	0.0257872
ERBB2	chr17:37844392-37884915	214.776	36.557	20.1276	21.4703	0.000162182	0.000162182	0.000162182	0.000162182	0.000162182	0.619131
RHBDD2	chr7:75508316-75518244	12.3197	36.4892	61.9702	70.5423	0.000162182	0.000162182	0.000162182	0.000162182	0.000162182	0.286864
EPHA3	chr3:89156673-89531284	1.5503	36.2162	14.1878	15.9165	0.000162182	0.000162182	0.000162182	0.000162182	0.000162182	0.372003
GAD1	chr2:171673199-171717659	7.04353	36.0064	81.1137	63.7099	0.000162182	0.000162182	0.000162182	0.000162182	0.000162182	0.0692796
ZEB2	chr2:145141941-145278465	1.69211	35.8915	16.1633	15.9042	0.000162182	0.000162182	0.000162182	0.000162182	0.000162182	0.919302
CDKN1A	chr6:36644236-36655116	21.6789	35.7427	94.9934	104.959	0.000162182	0.000162182	0.000162182	0.000162182	0.000162182	0.43977
ATAT1	chr6:30594612-30614598	10.5272	35.7242	87.0133	72.1769	0.000162182	0.000162182	0.000162182	0.000162182	0.000162182	0.130569
C12orf68	chr12:48577365-48579709	2.09292	35.69	85.8045	82.1408	0.000162182	0.000162182	0.000162182	0.000162182	0.000162182	0.758371
TFDP2	chr3:141663269-141868386	8.7512	35.5533	8.0938	7.11748	0.000162182	0.550363	0.000162182	0.0529876	0.000162182	0.309739
BIN1	chr2:127805598-127864903	13.3606	35.4525	59.9582	53.7051	0.000162182	0.000162182	0.000162182	0.000162182	0.000162182	0.400486
PREPL	chr2:44502596-44589001	13.8688	35.3589	73.5634	70.0709	0.000162182	0.000162182	0.000162182	0.000162182	0.000162182	0.739396
C7orf50	chr7:1036622-1177893	58.5687	35.2176	58.9991	73.6782	0.000162182	0.961611	0.000162182	0.0344226	0.000162182	0.0712329
GABBR1	chr6:29570004-29600962	21.2785	35.1694	67.1472	70.8552	0.000162182	0.000162182	0.000162182	0.000162182	0.000162182	0.70477
CCNA2	chr4:122722471-122745088	68.2173	34.8749	9.64747	9.7911	0.000162182	0.000162182	0.000162182	0.000162182	0.000162182	0.942132
BIRC5	chr17:76210276-76221716	65.9349	34.5769	8.34509	9.27916	0.000162182	0.000162182	0.000162182	0.000162182	0.000162182	0.519269
GADD45G	chr9:92219926-92221469	18.1617	34.5111	15.8707	17.5379	0.000162182	0.476053	0.000162182	0.84585	0.000162182	0.605974
MIB1	chr18:19321544-19450912	16.6226	34.4414	19.3883	20.4414	0.000162182	0.211211	0.000162182	0.0502268	0.000162182	0.691051
FAM222A	chr12:110152186-110211292	1.09373	34.154	18.4659	14.228	0.000162182	0.000162182	0.000162182	0.000162182	0.000162182	0.033195
PHF21B	chr22:45277042-45405809	5.08685	34.1402	21.0337	11.4535	0.000162182	0.000162182	0.000162182	0.000162182	0.000162182	0.000162182
FRZB	chr2:183698004-183731498	3.49649	34.0575	10.5565	14.2328	0.000162182	0.000162182	0.000162182	0.000162182	0.000162182	0.0273167
SCARB2	chr4:77079891-77135052	11.0586	33.9739	69.4864	87.3287	0.000162182	0.000162182	0.000162182	0.000162182	0.000162182	0.0634246
RAC3	chr17:79989531-79992080	125.554	33.7491	60.5261	93.7767	0.000162182	0.000162182	0.000162182	0.00411372	0.000162182	0.000162182
NECAP1	chr12:8234806-8250373	16.0987	33.5926	87.8993	91.9127	0.000162182	0.000162182	0.000162182	0.000162182	0.000162182	0.746903
NDFIP1	chr5:141488323-141534008	17.8568	33.5886	75.542	92.8072	0.000162182	0.000162182	0.000162182	0.000162182	0.000162182	0.0978858
NKX2-2	chr20:21491659-21494664	0	33.4787	4.90412	4.6949	0.000162182	0.000162182	0.000162182	0.000162182	0.000162182	0.856491
LRP6	chr12:12268960-12419811	20.8996	33.4602	19.0158	17.6128	0.000162182	0.466809	0.000162182	0.118039	0.000162182	0.560868
EFS	chr14:23825610-23834842	13.8677	33.2868	9.92843	8.67178	0.000162182	0.0110074	0.000162182	0.000162182	0.000162182	0.37321
COL5A1	chr9:137533651-137736688	6.62766	33.2692	73.3366	116.475	0.000162182	0.000162182	0.000162182	0.000162182	0.000162182	0.000864366
MCM4	chr8:48872762-48890719	116.678	33.1855	13.1057	18.277	0.000162182	0.000162182	0.000162182	0.000162182	0.000162182	0.00467589
NSF	chr17:44668034-44834828	19.4786	33.1269	63.981	63.9906	0.000162182	0.000162182	0.000162182	0.000162182	0.000162182	0.999158
PODXL2	chr3:127348001-127391653	15.7816	33.1185	93.7704	116.529	0.000162182	0.000162182	0.000162182	0.000162182	0.000162182	0.0765854
FEN1	chr11:61560108-61564714	68.2538	32.9295	15.2426	13.3452	0.000162182	0.000162182	0.000162182	0.000162182	0.000162182	0.361755
ZNF24	chr18:32912177-32924426	19.6891	32.9096	18.0139	19.9018	0.000162182	0.480783	0.000162182	0.932031	0.000162182	0.430045
MBIP	chr14:36767763-36789882	16.2296	32.9023	14.272	15.5488	0.000162182	0.430225	0.000162182	0.779858	0.000162182	0.607935
ZWINT	chr10:58117198-58121034	77.6909	32.8151	12.3165	13.8145	0.000162182	0.000162182	0.000162182	0.000162182	0.000162182	0.503188
CNIH2	chr11:66045671-66051685	9.67895	32.808	59.5664	75.2918	0.000162182	0.000162182	0.000162182	0.000162182	0.000162182	0.0473908
PKIA	chr8:79428335-79517502	4.51335	32.6489	92.5192	130.907	0.000162182	0.000162182	0.000162182	0.000162182	0.000162182	0.00578753
ANXA2	chr15:60639349-60690185	204.5	32.5931	80.1443	155.498	0.000162182	0.000162182	0.000162182	0.0105978	0.000162182	0.000162182
MCM2	chr3:127317199-127341278	64.3231	32.3853	10.2114	10.4405	0.000162182	0.000162182	0.000162182	0.000162182	0.000162182	0.886586
NUP37	chr12:102467972-102512361	70.0258	32.2078	14.7537	11.5667	0.000162182	0.000162182	0.000162182	0.000162182	0.000162182	0.189462
AIF1L	chr9:133971862-133998539	56.8051	32.1593	5.93362	6.59695	0.000162182	0.000162182	0.000162182	0.000162182	0.000162182	0.526245
KIAA0895L	chr16:67204399-67217883	10.4947	31.9793	71.7099	56.9242	0.000162182	0.000162182	0.000162182	0.000162182	0.000162182	0.0630308
FAM64A	chr17:6347734-6354385	62.8877	31.9177	7.68224	7.62891	0.000162182	0.000162182	0.000162182	0.000162182	0.000162182	0.97487
PARP6	chr15:72533521-72563628	14.2068	31.8721	61.9352	55.0828	0.000162182	0.000162182	0.000162182	0.000162182	0.000162182	0.360442
TM2D3	chr15:102182048-102192594	15.8624	31.3561	52.0002	53.5403	0.000162182	0.000162182	0.000162182	0.000162182	0.000162182	0.843236
NKAIN4	chr20:61872135-61892967	3.8384	31.3479	9.93026	11.0114	0.000162182	0.000455457	0.000162182	0.000162182	0.000162182	0.617239
VEPH1	chr3:156977531-157221415	2.17773	31.2704	2.83798	3.72105	0.000162182	0.575928	0.000162182	0.151905	0.000162182	0.532801
KIF22	chr16:29802033-29816706	61.7561	31.2127	16.1959	17.8369	0.000162182	0.000162182	0.000162182	0.000162182	0.000162182	0.506547
FOXM1	chr12:2945981-2998691	66.9016	31.1703	8.1046	9.11321	0.000162182	0.000162182	0.000162182	0.000162182	0.000162182	0.631443
ECI2	chr6:4068592-4135831	49.8949	31.0625	16.5577	16.6687	0.000162182	0.000162182	0.000162182	0.000162182	0.000162182	0.969727
C5orf30	chr5:102594441-102614361	8.98952	31.0158	17.1482	19.4199	0.000162182	0.000162182	0.000162182	0.000162182	0.000162182	0.339079
PRKACB	chr1:84543744-84704181	8.83774	30.9674	88.0205	72.4206	0.000162182	0.000162182	0.000162182	0.000162182	0.000162182	0.139379
KIF21B	chr1:200938513-200992828	9.3742	30.9315	83.2435	64.8937	0.000162182	0.000162182	0.000162182	0.000162182	0.000162182	0.0642157
PPAP2B	chr1:56960418-57045257	13.0754	30.9171	11.5083	19.5874	0.000162182	0.338881	0.000162182	0.000162182	0.000162182	0.000162182
ARRDC3	chr5:90664540-90716532	10.1755	30.9045	91.2551	63.4593	0.000162182	0.000162182	0.000162182	0.000162182	0.000162182	0.00308623
CDC25B	chr20:3776400-3786761	12.4227	30.7975	7.29663	10.7043	0.000162182	0.000162182	0.000162182	0.205895	0.000162182	0.00411372
CRB2	chr9:126118447-126141032	2.40842	30.7351	4.62784	5.47894	0.000162182	0.000162182	0.000162182	0.000162182	0.000162182	0.252762
THRA	chr17:38218445-38256978	10.3064	30.6303	65.6299	84.1647	0.000162182	0.000162182	0.000162182	0.000162182	0.000162182	0.04798
MAPRE3	chr2:27193524-27250087	6.00354	30.5177	77.3013	69.3795	0.000162182	0.000162182	0.000162182	0.000162182	0.000162182	0.393532
RHBDL3	chr17:30593194-30651680	5.44137	30.4182	4.26114	2.6072	0.000162182	0.122898	0.000162182	0.000162182	0.000162182	0.00545477
ZMIZ1	chr10:80828791-81076285	13.4902	29.8837	48.5367	53.2757	0.000162182	0.000162182	0.000162182	0.000162182	0.000162182	0.486617
DNER	chr2:230222344-230579286	1.60296	29.3004	86.074	85.027	0.000162182	0.000162182	0.000162182	0.000162182	0.000162182	0.934516
PRIM1	chr12:57125363-57146146	66.3624	29.178	12.4814	10.1573	0.000162182	0.000162182	0.000162182	0.000162182	0.000162182	0.264261
DLL3	chr19:39989556-39999121	5.83289	28.934	12.0101	9.3598	0.000162182	0.000162182	0.000162182	0.00343239	0.000162182	0.118974
CALCOCO2	chr17:46908349-46942607	11.4759	28.8011	13.5024	14.0643	0.000162182	0.217038	0.000162182	0.0711513	0.000162182	0.781652
PODXL	chr7:131185020-131241376	485.31	28.7943	7.82873	12.0306	0.000162182	0.000162182	0.000162182	0.000162182	0.000162182	0.000162182
RFX5	chr1:151313115-151319769	15.8702	28.4747	15.4083	12.3156	0.000162182	0.837066	0.000162182	0.0229727	0.000162182	0.0724691
RGS16	chr1:182567757-182573548	8.17169	28.2579	6.86563	4.30379	0.000162182	0.316991	0.000162182	0.000162182	0.000162182	0.0127084
ALB	chr4:74269971-74287129	0	28.1759	0.883975	5.04859	0.000162182	1	0.000162182	0.000162182	0.000162182	0.000162182
FZD7	chr2:202899309-202903160	132.129	27.9999	7.59007	8.39461	0.000162182	0.000162182	0.000162182	0.000162182	0.000162182	0.506919
ITGAV	chr2:187454789-187545628	15.4971	27.9342	15.031	17.4905	0.000162182	0.826756	0.000162182	0.271707	0.000162182	0.21461
SNCG	chr10:88718287-88723017	11.8257	27.8891	72.0996	80.2058	0.000162182	0.000162182	0.000162182	0.000162182	0.000162182	0.415881
C16orf88	chr16:19717673-19868859	59.2968	27.7021	13.0561	14.8715	0.000162182	0.000162182	0.000162182	0.000162182	0.000162182	0.452299
MAPT	chr17:43920721-44105699	0.716839	27.6695	218.57	282.157	0.000162182	0.000162182	0.000162182	0.000162182	0.000162182	0.106071
MTA3	chr2:42795670-42936353	107.341	27.6171	12.403	13.2887	0.000162182	0.000162182	0.000162182	0.000162182	0.000162182	0.692097
S100A10	chr1:151955385-151966714	157.73	27.5672	49.0587	79.4281	0.000162182	0.000162182	0.000162182	0.000162182	0.000162182	0.000162182
PINK1	chr1:20959947-20978004	15.3318	27.2618	47.1652	53.0937	0.000162182	0.000162182	0.000162182	0.000162182	0.000162182	0.344696
FNDC5	chr1:33327868-33338082	4.06218	27.1682	14.5413	8.748	0.000162182	0.000162182	0.000162182	0.000162182	0.000162182	0.00059469
PLAGL1	chr6:144261436-144385735	1.06873	27.1411	15.8423	13.511	0.000162182	0.000162182	0.000162182	0.000162182	0.000162182	0.225186
TUB	chr11:8060179-8190590	12.5234	27.0341	45.7903	47.6482	0.000162182	0.000162182	0.000162182	0.000162182	0.000162182	0.800544
SREK1	chr5:65440045-65479444	11.697	26.9971	14.8381	16.4889	0.000162182	0.0887425	0.000162182	0.00422696	0.000162182	0.491894
AASS	chr7:121713597-121784344	86.8721	26.9864	5.77292	5.18326	0.000162182	0.000162182	0.000162182	0.000162182	0.000162182	0.463611
KIFAP3	chr1:169890469-170043879	3.86648	26.783	59.4424	52.8144	0.000162182	0.000162182	0.000162182	0.000162182	0.000162182	0.362519
TCEAL5	chrX:102528617-102531797	14.559	26.6646	62.7453	45.771	0.000162182	0.000162182	0.000162182	0.000162182	0.000162182	0.00875253
HRSP12	chr8:99114566-99129418	46.0702	26.5493	8.21587	12.3611	0.000162182	0.000162182	0.000162182	0.000162182	0.000162182	0.0650297
ATP6V0A1	chr17:40610861-40674597	11.0243	26.468	79.0295	64.6459	0.000162182	0.000162182	0.000162182	0.000162182	0.000162182	0.107318
ZNF117	chr7:64434829-64467124	4.98699	26.3587	12.6495	8.32643	0.000162182	0.000162182	0.000162182	0.000162182	0.000162182	0.00545477
SEMA5B	chr3:122628039-122747452	3.57693	26.0919	13.3463	13.7747	0.000162182	0.000162182	0.000162182	0.000162182	0.000162182	0.831456
CDKN2D	chr19:10677137-10679655	3.7613	26.0887	52.3934	78.9808	0.000162182	0.000162182	0.000162182	0.000162182	0.000162182	0.000162182
PNMAL1	chr19:46969747-46974820	10.9399	26.0308	59.1146	63.2926	0.000162182	0.000162182	0.000162182	0.000162182	0.000162182	0.615193
CLPTM1	chr19:45457841-45496604	46.2748	26.0213	45.6793	49.006	0.000162182	0.9231	0.000162182	0.616893	0.000162182	0.587821
PBK	chr8:27667137-27695349	6.21237	26.003	4.37146	6.68078	0.000162182	0.105776	0.000162182	0.708526	0.000162182	0.0445515
TOX3	chr16:52471917-52581714	10.3237	25.981	11.9168	12.4053	0.000162182	0.313206	0.000162182	0.129782	0.000162182	0.788573
PIK3C2B	chr1:204391757-204459474	4.55157	25.9303	12.6489	9.72425	0.000162182	0.000162182	0.000162182	0.000162182	0.000162182	0.0267769
WDR19	chr4:39184023-39287430	7.24428	25.8846	14.2119	12.896	0.000162182	0.000162182	0.000162182	0.000162182	0.000162182	0.476568
NAALAD2	chr11:89867817-89925779	3.45475	25.7295	12.4253	9.98262	0.000162182	0.000162182	0.000162182	0.000162182	0.000162182	0.101508
ITFG1	chr16:47189297-47495015	10.7869	25.6558	45.7771	54.6694	0.000162182	0.000162182	0.000162182	0.000162182	0.000162182	0.143669
RAB3A	chr19:18307610-18314874	9.46298	25.6448	82.7121	81.5787	0.000162182	0.000162182	0.000162182	0.000162182	0.000162182	0.920623
ZEB1	chr10:31608100-31818742	0.928476	25.6258	11.5259	11.027	0.000162182	0.000162182	0.000162182	0.000162182	0.000162182	0.751466
NOTCH1	chr9:139388895-139440238	11.4347	25.5306	4.12643	6.79376	0.000162182	0.000162182	0.000162182	0.000162182	0.000162182	0.000162182
BRSK1	chr19:55795533-55823903	10.2844	25.5145	51.2422	53.1401	0.000162182	0.000162182	0.000162182	0.000162182	0.000162182	0.797937
MPDZ	chr9:13105702-13279563	13.3348	25.4645	9.66783	11.4498	0.000162182	0.00611463	0.000162182	0.15746	0.000162182	0.167211
BUB1	chr2:111395408-111435684	82.2342	25.3403	6.50298	5.79803	0.000162182	0.000162182	0.000162182	0.000162182	0.000162182	0.501156
CENPH	chr5:68485374-68506184	55.5498	25.1026	8.50858	6.064	0.000162182	0.000162182	0.000162182	0.000162182	0.000162182	0.122636
FAM168A	chr11:73117027-73309228	12.0707	25.0821	39.6387	46.2464	0.000162182	0.000162182	0.000162182	0.000162182	0.000162182	0.216657
NOTCH3	chr19:15270443-15311792	38.3599	24.7387	8.99303	12.0627	0.000162182	0.000162182	0.000162182	0.000162182	0.000162182	0.0135984
RCC1	chr1:28832454-28865708	54.6773	24.6533	9.67848	9.22929	0.000162182	0.000162182	0.000162182	0.000162182	0.000162182	0.833032
BUB1B	chr15:40453209-40569688	53.4441	24.5454	5.09172	6.68469	0.000162182	0.000162182	0.000162182	0.000162182	0.000162182	0.239503
ABCB7	chrX:74273006-74376175	39.4107	24.532	10.7817	9.13708	0.000162182	0.000162182	0.000162182	0.000162182	0.000162182	0.280361
NEDD1	chr12:97301000-97347469	11.9782	24.4898	10.4348	8.99139	0.000162182	0.306379	0.000162182	0.0099898	0.000162182	0.279736
SAMD14	chr17:48172100-48207246	4.79635	24.2121	51.823	48.2685	0.000162182	0.000162182	0.000162182	0.000162182	0.000162182	0.654673
NUP205	chr7:135242661-135333499	49.0146	24.1613	12.1736	11.4685	0.000162182	0.000162182	0.000162182	0.000162182	0.000162182	0.657098
GGA2	chr16:23474862-23521815	41.657	24.1412	14.1117	12.1904	0.000162182	0.000162182	0.000162182	0.000162182	0.000162182	0.243042
SOX5	chr12:23685230-24715383	0.813043	24.1019	9.13774	7.17347	0.000162182	0.000162182	0.000162182	0.000162182	0.000162182	0.0920048
EPHA4	chr2:222282746-222437010	10.165	24.0404	9.1049	8.71235	0.000162182	0.410308	0.000162182	0.175248	0.000162182	0.761763
ATCAY	chr19:3880617-3928080	14.7466	24.0145	47.6978	43.7138	0.000162182	0.000162182	0.000162182	0.000162182	0.000162182	0.505144
MAPRE2	chr18:32556891-32723432	15.2394	23.9728	39.7906	51.6329	0.000162182	0.000162182	0.000162182	0.000162182	0.000162182	0.0300259
PKN2	chr1:89149921-89301938	10.7595	23.8624	11.5289	8.99516	0.000162182	0.615598	0.000162182	0.112596	0.000162182	0.0465719
RRAGB	chrX:55744109-55785207	6.40914	23.738	47.1305	42.4962	0.000162182	0.000162182	0.000162182	0.000162182	0.000162182	0.422959
TMEM59L	chr19:18723681-18731849	6.56837	23.7085	101.107	99.9433	0.000162182	0.000162182	0.000162182	0.000162182	0.000162182	0.938311
CDCA5	chr11:64844926-64851615	50.7765	23.6052	5.62921	6.93485	0.000162182	0.000162182	0.000162182	0.000162182	0.000162182	0.248954
FGG	chr4:155525285-155533902	0	23.5352	1.6693	2.64829	0.000162182	1	0.000162182	0.000162182	0.000162182	0.187201
PMEL	chr12:56347888-56360496	51.5528	23.4464	9.00569	3.22998	0.000162182	0.000162182	0.000162182	0.000162182	0.000162182	0.000162182
TACC3	chr4:1723216-1746905	69.772	23.4342	6.80195	9.04356	0.000162182	0.000162182	0.000162182	0.000162182	0.000162182	0.0680867
ARRDC4	chr15:98503932-98517068	5.71854	23.3831	38.5348	49.976	0.000162182	0.000162182	0.000162182	0.000162182	0.000162182	0.0327514
ZNF385A	chr12:54762919-54785083	10.07	23.3633	12.2062	7.95786	0.000162182	0.208922	0.000162182	0.0990692	0.000162182	0.00331696
GNAO1	chr16:56225250-56391356	4.96301	23.1971	61.2821	76.8947	0.000162182	0.000162182	0.000162182	0.000162182	0.000162182	0.0736418
NLGN3	chrX:70364680-70391051	6.82549	23.1578	43.8969	42.8735	0.000162182	0.000162182	0.000162182	0.000162182	0.000162182	0.871479
SOX9	chr17:70117160-70122560	2.32792	23.1135	6.36167	9.85641	0.000162182	0.000162182	0.000162182	0.000162182	0.000162182	0.00138372
ZCCHC12	chrX:117957786-117960931	1.53897	23.0419	134.376	140.02	0.000162182	0.000162182	0.000162182	0.000162182	0.000162182	0.766009
NAPB	chr20:23355155-23402156	7.23195	22.9833	43.0586	58.7619	0.000162182	0.000162182	0.000162182	0.000162182	0.000162182	0.00926966
PIANP	chr12:6802956-6810009	10.0313	22.8907	48.5096	42.7883	0.000162182	0.000162182	0.000162182	0.000162182	0.000162182	0.316938
CTNNAL1	chr9:111704850-111775764	38.2591	22.7175	5.56936	7.52023	0.000162182	0.000162182	0.000162182	0.000162182	0.000162182	0.0905553
FOXG1	chr14:29236277-29239483	1.02313	22.6734	4.83323	3.48682	0.000162182	0.000162182	0.000162182	0.000162182	0.000162182	0.0782882
TEAD1	chr11:12695968-12966284	13.4582	22.6587	13.9453	14.6151	0.000162182	0.796492	0.000162182	0.475964	0.000162182	0.731496
SLC4A8	chr12:51745832-51909547	7.68686	22.6416	48.3892	38.1549	0.000162182	0.000162182	0.000162182	0.000162182	0.000162182	0.07277
GLDC	chr9:6532463-6645692	50.8883	22.6293	11.9036	9.80104	0.000162182	0.000162182	0.000162182	0.000162182	0.000162182	0.135645
PKDCC	chr2:42275160-42285668	36.4881	22.6145	11.1033	11.6221	0.000162182	0.000162182	0.000162182	0.000162182	0.000162182	0.781509
SLC9A6	chrX:135067582-135129428	8.71737	22.6114	42.1726	50.6491	0.000162182	0.000162182	0.000162182	0.000162182	0.000162182	0.135212
ELAVL3	chr19:11562142-11591803	0.598586	22.5851	55.2698	45.3869	0.000162182	0.000162182	0.000162182	0.000162182	0.000162182	0.103264
RRM2	chr2:10262694-10271546	64.9261	22.5347	12.8358	12.6008	0.000162182	0.000162182	0.000162182	0.000162182	0.000162182	0.903109
PHIP	chr6:79644135-79788011	13.9993	22.3624	13.5464	11.0797	0.000162182	0.816526	0.000162182	0.0293976	0.000162182	0.102761
SOX21	chr13:95361878-95364389	3.49719	22.343	4.88536	5.80633	0.000162182	0.111747	0.000162182	0.0047869	0.000162182	0.382119
FAM181B	chr11:82443045-82444906	1.30157	22.2694	7.32732	11.303	0.000162182	0.000162182	0.000162182	0.000162182	0.000162182	0.0120108
PDXP	chr22:38054736-38062939	35.4115	22.2449	37.3648	48.3187	0.000162182	0.695578	0.000162182	0.0023747	0.000162182	0.0319624
NUP160	chr11:47799669-47870057	41.9478	22.1887	13.4145	11.6006	0.000162182	0.000162182	0.000162182	0.000162182	0.000162182	0.255557
ANKRD6	chr6:90142896-90348474	2.65606	22.1029	8.88591	10.6553	0.000162182	0.000162182	0.000162182	0.000162182	0.000162182	0.3583
KIAA0101	chr15:64657210-64673702	62.5059	22.0202	6.94465	9.47162	0.000162182	0.000162182	0.000162182	0.000162182	0.000162182	0.124459
DKK3	chr11:11984542-12030917	9.30418	22.012	70.8022	102.043	0.000162182	0.000162182	0.000162182	0.000162182	0.000162182	0.00200792
ITGB8	chr7:20370724-20455382	1.04818	21.9629	5.76215	7.80498	0.000162182	0.000162182	0.000162182	0.000162182	0.000162182	0.0123104
RFX3	chr9:3224646-3525983	4.36016	21.8746	10.5606	10.2137	0.000162182	0.000162182	0.000162182	0.000162182	0.000162182	0.836812
RNF157	chr17:74132414-74236390	8.20393	21.8739	39.1757	38.9262	0.000162182	0.000162182	0.000162182	0.000162182	0.000162182	0.967284
PGM1	chr1:64058946-64125916	56.94	21.8026	12.9793	13.3027	0.000162182	0.000162182	0.000162182	0.000162182	0.000162182	0.877413
CDCA7	chr2:174219560-174233718	42.6346	21.6483	5.71956	6.33304	0.000162182	0.000162182	0.000162182	0.000162182	0.000162182	0.594416
ZFP36L2	chr2:43449540-43453745	51.2641	21.5381	6.53614	9.23311	0.000162182	0.000162182	0.000162182	0.000162182	0.000162182	0.0120108
TMEM48	chr1:54231133-54304225	38.2679	21.5024	9.03085	7.56139	0.000162182	0.000162182	0.000162182	0.000162182	0.000162182	0.181801
DOT1L	chr19:2164147-2232577	13.1912	21.4793	12.6111	9.22838	0.000162182	0.742864	0.000162182	0.000162182	0.000162182	0.00739652
BBX	chr3:107241782-107530176	12.0716	21.4058	13.6489	11.8352	0.000162182	0.31771	0.000162182	0.873888	0.000162182	0.240714
ENC1	chr5:73923230-73937249	8.95856	21.4044	46.1418	77.4798	0.000162182	0.000162182	0.000162182	0.000162182	0.000162182	0.000162182
SCD5	chr4:83550689-83720010	2.10326	21.3829	56.9472	71.1618	0.000162182	0.000162182	0.000162182	0.000162182	0.000162182	0.069202
ATP6V0E2	chr7:149564782-149577787	11.8926	21.3377	40.9935	59.4373	0.000162182	0.000162182	0.000162182	0.000162182	0.000162182	0.00112632
C16orf45	chr16:15528324-15682116	9.7372	21.2723	41.3481	50.0546	0.000162182	0.000162182	0.000162182	0.000162182	0.000162182	0.114456
DPPA4	chr3:109044987-109056419	250.143	21.1898	5.96387	6.03446	0.000162182	0.000162182	0.000162182	0.000162182	0.000162182	0.954641
HID1	chr17:72946838-72968900	4.98123	21.1691	36.0492	34.6382	0.000162182	0.000162182	0.000162182	0.000162182	0.000162182	0.762783
PDLIM5	chr4:95373007-95589378	7.97794	20.9666	7.82905	11.7804	0.000162182	0.905925	0.000162182	0.000731223	0.000162182	0.0023747
HDAC9	chr7:18126571-19036992	5.45571	20.9266	12.2295	10.7521	0.000162182	0.000162182	0.000162182	0.000162182	0.000162182	0.335337
SPINT2	chr19:38755097-38783254	158.515	20.7107	40.226	51.6623	0.000162182	0.000162182	0.000162182	0.000162182	0.000162182	0.0351128
XBP1	chr22:29190547-29196560	52.1819	20.6554	38.4637	41.7081	0.000162182	0.00854543	0.000162182	0.0370179	0.000162182	0.537986
DLGAP5	chr14:55614833-55658396	55.616	20.6519	4.00631	5.78253	0.000162182	0.000162182	0.000162182	0.000162182	0.000162182	0.0392678
KIF20A	chr5:137514416-137549032	40.5421	20.6264	3.95375	6.68721	0.000162182	0.000162182	0.000162182	0.000162182	0.000162182	0.0715371
TP53INP1	chr8:95938199-95961615	3.54055	20.589	9.41789	10.137	0.000162182	0.000162182	0.000162182	0.000162182	0.000162182	0.59877
TTYH2	chr17:72209695-72258157	4.01481	20.5133	7.96861	8.97719	0.000162182	0.000162182	0.000162182	0.000162182	0.000162182	0.434752
ADD2	chr2:70889215-70995375	53.3356	20.4986	38.092	38.1115	0.000162182	0.00320071	0.000162182	0.00151025	0.000162182	0.996674
ARL4A	chr7:12726451-12730558	10.741	20.4853	10.2323	10.5165	0.000162182	0.75894	0.000162182	0.886161	0.000162182	0.869423
GNG4	chr1:235710984-235814054	7.35495	20.461	46.7783	33.1763	0.000162182	0.000162182	0.000162182	0.000162182	0.000162182	0.00296841
ATP9A	chr20:50213313-50384908	3.8738	20.4556	51.0883	76.1284	0.000162182	0.000162182	0.000162182	0.000162182	0.000162182	0.000864366
FBXO5	chr6:153291657-153304740	34.905	20.4528	6.10677	8.06074	0.000162182	0.000162182	0.000162182	0.000162182	0.000162182	0.129999
PLK1	chr16:23690200-23724821	82.5561	20.3559	8.0821	8.55744	0.000162182	0.000162182	0.000162182	0.000162182	0.000162182	0.775781
ASAP3	chr1:23755055-23810750	13.1318	20.3548	12.6457	10.4951	0.000162182	0.796158	0.000162182	0.0445515	0.000162182	0.141595
CAPN6	chrX:110488326-110513774	11.6091	20.3515	4.58213	8.6505	0.000162182	0.000162182	0.000162182	0.0114089	0.000162182	0.000162182
STAT3	chr17:40465342-40540513	38.3856	20.3393	44.4664	50.2899	0.000162182	0.245796	0.000162182	0.0098842	0.000162182	0.338541
SCUBE3	chr6:35182189-35218609	1.08648	20.3133	9.10546	7.03023	0.000162182	0.000162182	0.000162182	0.000162182	0.000162182	0.0463167
SOGA3	chr6:127759550-127840500	2.81698	20.2104	34.0465	39.4841	0.000162182	0.000162182	0.000162182	0.000162182	0.000162182	0.258814
FIGNL2	chr12:52211675-52225701	9.54961	20.0519	7.05899	2.67886	0.000162182	0.0188097	0.000162182	0.000162182	0.000162182	0.000162182
PAWR	chr12:79985744-80084790	80.0824	20.0343	7.9716	7.73774	0.000162182	0.000162182	0.000162182	0.000162182	0.000162182	0.891336
TCF7L1	chr2:85360582-85537511	57.8217	20.0304	3.74157	5.06791	0.000162182	0.000162182	0.000162182	0.000162182	0.000162182	0.111892
PTPRD	chr9:8314245-10612723	6.15125	19.9788	34.7889	38.4672	0.000162182	0.000162182	0.000162182	0.000162182	0.000162182	0.457767
CRADD	chr12:94071150-94244531	7.02846	19.9532	7.15841	9.87708	0.000162182	0.94467	0.000162182	0.0853044	0.000162182	0.146158
MCM5	chr22:35796115-35820495	106.842	19.9397	5.36547	8.52483	0.000162182	0.000162182	0.000162182	0.000162182	0.000162182	0.00489984
KIF23	chr15:69706626-69740764	31.8309	19.5722	3.75581	5.69099	0.000162182	0.000162182	0.000162182	0.000162182	0.000162182	0.0156558
NRXN2	chr11:64373645-64490660	3.71545	19.5004	61.4554	81.0911	0.000162182	0.000162182	0.000162182	0.000162182	0.000162182	0.0340724
CDK5R1	chr17:30814104-30818271	3.64619	19.4616	55.199	57.6213	0.000162182	0.000162182	0.000162182	0.000162182	0.000162182	0.75904
SERPINE2	chr2:224839764-224904036	75.9011	19.4408	45.8688	62.154	0.000162182	0.000162182	0.000162182	0.0637369	0.000162182	0.00854543
RASD1	chr17:17397752-17399709	2.67457	19.4108	10.3893	6.90009	0.000162182	0.000162182	0.000162182	0.000162182	0.000162182	0.0268637
LDLRAD3	chr11:35965611-36252841	10.8113	19.3958	9.48906	10.5827	0.000162182	0.374198	0.000162182	0.882571	0.000162182	0.471696
B4GALNT1	chr12:58013692-58027022	3.05745	19.2667	62.2629	48.1495	0.000162182	0.000162182	0.000162182	0.000162182	0.000162182	0.0658999
STXBP1	chr9:130374485-130454995	9.32413	19.2213	75.9377	87.5809	0.000162182	0.000162182	0.000162182	0.000162182	0.000162182	0.269441
RIMS3	chr1:41086351-41131324	6.45199	19.1721	51.46	40.9756	0.000162182	0.000162182	0.000162182	0.000162182	0.000162182	0.0655047
SNX25	chr4:186131283-186300152	8.43598	19.1484	8.25323	9.5115	0.000162182	0.904565	0.000162182	0.386866	0.000162182	0.399368
EGFL6	chrX:13587693-13651694	1.8195	19.0896	39.3753	43.2685	0.000162182	0.000162182	0.000162182	0.000162182	0.000162182	0.458589
CELF5	chr19:3224700-3297073	4.56035	19.0549	69.1586	61.8641	0.000162182	0.000162182	0.000162182	0.000162182	0.000162182	0.472119
SMAP2	chr1:40839377-40888998	5.85011	19.0545	47.2428	33.7415	0.000162182	0.000162182	0.000162182	0.000162182	0.000162182	0.00456473
NRBP2	chr8:144915754-144923146	7.05657	19.0133	33.7686	32.186	0.000162182	0.000162182	0.000162182	0.000162182	0.000162182	0.727159
KIAA1147	chr7:141356527-141401953	9.90901	19.0102	8.96008	9.49858	0.000162182	0.439297	0.000162182	0.738574	0.000162182	0.674441
MAPK8IP1	chr11:45907046-45928016	11.5336	19.0096	37.1506	38.4026	0.000162182	0.000162182	0.000162182	0.000162182	0.000162182	0.808148
FAM181A	chr14:94371075-94395954	0	19.0039	3.13944	3.71891	0.000162182	0.000162182	0.000162182	0.000162182	0.000162182	0.600485
JAM2	chr21:27011593-27089874	2.04248	18.9468	2.49302	5.8664	0.000162182	0.464595	0.000162182	0.000162182	0.000162182	0.000162182
GLS	chr2:191745546-191830270	31.3696	18.8978	29.4884	34.196	0.000162182	0.640771	0.000162182	0.461632	0.000162182	0.233243
ASIC1	chr12:50451419-50477405	3.04414	18.8324	37.3099	36.9433	0.000162182	0.000162182	0.000162182	0.000162182	0.000162182	0.947761
POLD1	chr19:50887579-50921275	40.7318	18.756	5.53682	5.77101	0.000162182	0.000162182	0.000162182	0.000162182	0.000162182	0.824281
TMEM151B	chr6:44238479-44247182	2.49629	18.73	32.6628	32.5669	0.000162182	0.000162182	0.000162182	0.000162182	0.000162182	0.984674
SORD	chr15:45315301-45367287	35.5797	18.7288	7.86985	9.897	0.000162182	0.000162182	0.000162182	0.000162182	0.000162182	0.125689
GPR98	chr5:89854616-90460033	6.14579	18.508	4.07022	6.98504	0.000162182	0.000162182	0.000162182	0.246112	0.000162182	0.000162182
RAB6B	chr3:133543079-133614691	5.08129	18.461	51.9513	65.9135	0.000162182	0.000162182	0.000162182	0.000162182	0.000162182	0.0556302
LIN28B	chr6:105404922-105531207	28.8662	18.4308	7.01449	3.84947	0.000162182	0.000162182	0.000162182	0.000162182	0.000162182	0.000162182
CROCC	chr1:17248444-17299474	11.4762	18.3898	10.1835	6.25425	0.000162182	0.355439	0.000162182	0.000162182	0.000162182	0.000162182
IFT80	chr3:159974773-160117320	10.9513	18.3554	9.49796	10.0834	0.000162182	0.287636	0.000162182	0.498226	0.000162182	0.67753
CACNB1	chr17:37329708-37353956	5.10626	18.339	37.0422	30.2478	0.000162182	0.000162182	0.000162182	0.000162182	0.000162182	0.120478
XPO6	chr16:28109297-28223239	46.599	18.3321	32.2581	34.8135	0.000162182	0.000996794	0.000162182	0.0040018	0.000162182	0.569945
GDAP1	chr8:75262617-75279335	11.1193	18.2976	31.8625	31.6436	0.000162182	0.000162182	0.000162182	0.000162182	0.000162182	0.960211
DDB2	chr11:47236492-47260769	32.3889	18.2494	5.777	6.67911	0.000162182	0.000162182	0.000162182	0.000162182	0.000162182	0.504919
SFTA3	chr14:36942493-36982990	0	18.2366	2.87533	1.55766	0.000162182	0.000162182	0.000162182	1	0.000162182	0.0891939
LRP2	chr2:169983618-170219122	1.34184	18.1319	4.18872	4.8578	0.000162182	0.000162182	0.000162182	0.000162182	0.000162182	0.244481
PLK1S1	chr20:21106623-21227258	10.3038	18.0637	6.31432	7.40313	0.000162182	0.00556597	0.000162182	0.0250563	0.000162182	0.408285
SLC25A14	chrX:129474046-129507335	9.1305	18.0505	33.6467	31.3211	0.000162182	0.000162182	0.000162182	0.000162182	0.000162182	0.607382
TGFBI	chr5:135364583-135399507	7.64643	17.9562	35.707	86.8929	0.000162182	0.000162182	0.000162182	0.000162182	0.000162182	0.000162182
MOAP1	chr14:93648540-93651249	9.34336	17.8718	35.712	53.4843	0.000162182	0.000162182	0.000162182	0.000162182	0.000162182	0.000731223
CLGN	chr4:141309606-141348815	4.43498	17.8085	8.51965	10.439	0.000162182	0.000455457	0.000162182	0.000162182	0.000162182	0.17498
HPRT1	chrX:133594174-133634698	67.924	17.8048	34.8545	33.5859	0.000162182	0.000162182	0.000162182	0.000162182	0.000162182	0.802376
RAB3C	chr5:57878938-58147406	5.52608	17.5517	40.5093	70.6899	0.000162182	0.000162182	0.000162182	0.000162182	0.000162182	0.000162182
TTK	chr6:80714321-80752244	29.5236	17.4879	2.22579	3.28785	0.000162182	0.000162182	0.000162182	0.000162182	0.000162182	0.0804729
HERPUD1	chr16:56965747-56977793	7.90455	17.47	39.6014	39.9355	0.000162182	0.000162182	0.000162182	0.000162182	0.000162182	0.95523
ZYX	chr7:143078359-143220540	86.3726	17.3863	32.0951	35.9899	0.000162182	0.000162182	0.000162182	0.000162182	0.000162182	0.378419
MMP2	chr16:55513080-55540586	33.4165	17.3752	38.9601	84.6981	0.000162182	0.215484	0.000162182	0.000162182	0.000162182	0.000162182
SPDL1	chr5:169010637-169031781	27.7387	17.3587	9.00903	9.67301	0.000162182	0.000162182	0.000162182	0.000162182	0.000162182	0.670776
KIF18B	chr17:43002078-43025079	27.8465	17.3347	4.70904	4.80667	0.000162182	0.000162182	0.000162182	0.000162182	0.000162182	0.912496
ARL4C	chr2:235401685-235405693	9.54976	17.2623	37.324	36.4048	0.000162182	0.000162182	0.000162182	0.000162182	0.000162182	0.862551
SCG2	chr2:224461657-224467217	5.70863	17.2163	88.4293	114.202	0.000162182	0.000162182	0.000162182	0.000162182	0.000162182	0.0351966
CADPS	chr3:62384020-62861064	2.14224	17.1927	37.583	38.7925	0.000162182	0.000162182	0.000162182	0.000162182	0.000162182	0.823176
NIN	chr14:51186480-51297839	4.00906	17.1614	7.36313	7.95342	0.000162182	0.000162182	0.000162182	0.000162182	0.000162182	0.659726
PPP2R5B	chr11:64692142-64703360	7.16913	17.0851	35.3958	32.2889	0.000162182	0.000162182	0.000162182	0.000162182	0.000162182	0.463569
LPHN1	chr19:14247963-14316997	27.5311	17.0574	37.693	41.619	0.000162182	0.0103991	0.000162182	0.000162182	0.000162182	0.461527
SHC1	chr1:154934773-154946959	73.2013	17.009	33.4163	34.8262	0.000162182	0.000162182	0.000162182	0.000162182	0.000162182	0.764404
MTFP1	chr22:30821610-30825041	60.1024	17.005	7.04287	6.32487	0.000162182	0.000162182	0.000162182	0.000162182	0.000162182	0.68611
GPX7	chr1:53068042-53074723	4.50597	17.0019	5.90863	3.89747	0.000162182	0.32151	0.000162182	0.601234	0.000162182	0.135212
HJURP	chr2:234745485-234763212	28.4428	16.9793	4.15798	3.87694	0.000162182	0.000162182	0.000162182	0.000162182	0.000162182	0.750768
MTHFD2	chr2:74425689-74442424	97.1878	16.9648	33.7664	32.9258	0.000162182	0.000162182	0.000162182	0.000162182	0.000162182	0.859851
CHPF	chr2:220403668-220408487	31.1021	16.8649	42.8122	53.4325	0.000162182	0.00622563	0.000162182	0.000162182	0.000162182	0.059903
TAGLN2	chr1:159887902-159895284	227.08	16.8264	42.1578	60.5734	0.000162182	0.000162182	0.000162182	0.000162182	0.000162182	0.00249598
KLHL42	chr12:27933186-27955973	6.29699	16.8077	37.2449	29.9004	0.000162182	0.000162182	0.000162182	0.000162182	0.000162182	0.0707664
MAPKAPK3	chr3:50649292-50686728	39.7949	16.7572	7.27364	7.84791	0.000162182	0.000162182	0.000162182	0.000162182	0.000162182	0.677091
RBPMS	chr8:30239634-30429734	95.3964	16.5818	4.48613	6.30248	0.000162182	0.000162182	0.000162182	0.000162182	0.000162182	0.151846
ACSF2	chr17:48503518-48552200	5.75296	16.5253	3.34075	5.57443	0.000162182	0.0133977	0.000162182	0.873391	0.000162182	0.0206224
LPPR2	chr19:11466061-11476374	4.78982	16.5206	42.6078	62.8856	0.000162182	0.000162182	0.000162182	0.000162182	0.000162182	0.000455457
SPSB4	chr3:140770742-140867453	7.63624	16.4857	5.38585	5.92005	0.000162182	0.0474754	0.000162182	0.103786	0.000162182	0.647967
VRK1	chr14:97263683-97347951	39.2259	16.4422	7.84496	8.09282	0.000162182	0.000162182	0.000162182	0.000162182	0.000162182	0.890533
WEE1	chr11:9595227-9611313	48.6516	16.2887	7.75264	7.92574	0.000162182	0.000162182	0.000162182	0.000162182	0.000162182	0.895148
GPSM2	chr1:109419602-109506111	4.32658	16.2684	4.73109	4.30973	0.000162182	0.771544	0.000162182	0.99215	0.000162182	0.780392
B3GNT5	chr3:182895830-183145855	4.18767	16.1824	7.78164	7.38184	0.000162182	0.000731223	0.000162182	0.00059469	0.000162182	0.801598
BAZ1A	chr14:35221936-35344853	7.88922	16.1531	4.01862	4.39567	0.000162182	0.000162182	0.000162182	0.000162182	0.000162182	0.578036
ZC3H12C	chr11:109964086-110042566	1.90791	16.122	5.22974	4.88526	0.000162182	0.000162182	0.000162182	0.000162182	0.000162182	0.622958
LIX1	chr5:96427573-96478520	0.698243	16.1024	4.62351	5.60736	0.000162182	0.000162182	0.000162182	0.000162182	0.000162182	0.245053
LOC254559	chr15:89921272-89941718	0.472392	15.8683	1.57983	2.51491	0.000162182	1	0.000162182	0.000162182	0.000162182	0.0379653
PHLDA3	chr1:201434606-201438299	42.6766	15.7996	28.0861	33.8115	0.000162182	0.00059469	0.000162182	0.0323923	0.000162182	0.153974
SATB1	chr3:18389132-18480265	5.71374	15.796	8.94111	6.81887	0.000162182	0.000731223	0.000162182	0.168669	0.000162182	0.0313585
RB1	chr13:48877882-49056026	6.53011	15.7545	7.0217	9.73984	0.000162182	0.672716	0.000162182	0.0023747	0.000162182	0.0229727
C7orf41	chr7:30174551-30202381	2.97995	15.6477	30.9249	41.5791	0.000162182	0.000162182	0.000162182	0.000162182	0.000162182	0.0140919
OLFM2	chr19:9964393-10047070	35.8995	15.6305	47.4296	61.1136	0.000162182	0.0180465	0.000162182	0.000162182	0.000162182	0.0302048
NUDT12	chr5:102884555-102898490	7.45306	15.5061	7.23261	7.0015	0.000162182	0.864434	0.000162182	0.671622	0.000162182	0.848408
NCAPG2	chr7:158424002-158497520	39.9356	15.4976	6.78962	7.21803	0.000162182	0.000162182	0.000162182	0.000162182	0.000162182	0.710575
NMNAT2	chr1:183217371-183387634	5.83746	15.4758	55.5308	46.4301	0.000162182	0.000162182	0.000162182	0.000162182	0.000162182	0.147427
ANLN	chr7:36363758-36493400	26.9477	15.4416	3.95445	5.81998	0.000162182	0.000162182	0.000162182	0.000162182	0.000162182	0.101648
MAPK8IP2	chr22:51039130-51049979	3.61025	15.397	26.4186	30.761	0.000162182	0.000162182	0.000162182	0.000162182	0.000162182	0.215756
PTAR1	chr9:72324437-72374876	23.9496	15.3331	9.37813	8.28877	0.000162182	0.000162182	0.000162182	0.000162182	0.000162182	0.324897
PVRL1	chr11:119508807-119599435	28.75	15.2001	37.9892	41.2563	0.000162182	0.0458982	0.000162182	0.00320071	0.000162182	0.569989
INCENP	chr11:61891444-61920635	25.8445	15.1705	5.78914	7.00204	0.000162182	0.000162182	0.000162182	0.000162182	0.000162182	0.203316
THY1	chr11:119252487-119369944	118.67	15.154	36.5853	47.6571	0.000162182	0.000162182	0.000162182	0.000162182	0.000162182	0.0230605
NOVA1	chr14:26915088-27066960	3.07792	15.0843	33.3497	39.4108	0.000162182	0.000162182	0.000162182	0.000162182	0.000162182	0.240663
NDC80	chr18:2571509-2616634	24.6136	15.0801	2.63963	4.54134	0.000162182	0.000162182	0.000162182	0.000162182	0.000162182	0.0250563
SKIDA1	chr10:21802408-21814611	2.36392	15.0736	6.14612	3.26887	0.000162182	0.000162182	0.000162182	0.025329	0.000162182	0.000162182
AURKA	chr20:54944444-54967351	47.6817	15.061	3.54797	4.75668	0.000162182	0.000162182	0.000162182	0.000162182	0.000162182	0.187993
ISLR2	chr15:74421714-74429143	0.332645	14.9866	143.149	175.91	0.000162182	0.000162182	0.000162182	0.000162182	0.000162182	0.128185
LINC00641	chr14:21668237-21675059	4.89342	14.9638	36.8422	34.2153	0.000162182	0.000162182	0.000162182	0.000162182	0.000162182	0.623289
GLI1	chr12:57853917-57873633	5.23586	14.9501	1.95942	3.22353	0.000162182	0.000162182	0.000162182	0.00285207	0.000162182	0.0251448
CDC6	chr17:38444145-38459413	82.2749	14.9125	5.36496	6.0201	0.000162182	0.000162182	0.000162182	0.000162182	0.000162182	0.530838
SSX2IP	chr1:85109389-85156240	6.20828	14.7608	7.14003	6.38186	0.000162182	0.304027	0.000162182	0.844861	0.000162182	0.413646
USP28	chr11:113668596-113746256	40.17	14.7608	6.28204	4.68883	0.000162182	0.000162182	0.000162182	0.000162182	0.000162182	0.048973
LOC389895	chrX:139173825-139175070	3.74096	14.7458	3.76645	4.07765	0.000162182	0.989837	0.000162182	0.772017	0.000162182	0.817637
NCAN	chr19:19322781-19363061	2.12356	14.697	41.7331	44.8783	0.000162182	0.000162182	0.000162182	0.000162182	0.000162182	0.594921
KIF11	chr10:94352824-94415152	24.4364	14.6609	3.73748	5.30645	0.000162182	0.000162182	0.000162182	0.000162182	0.000162182	0.0215605
RFC3	chr13:34392205-34540695	31.4397	14.6361	5.19254	6.31905	0.000162182	0.000162182	0.000162182	0.000162182	0.000162182	0.358454
MLF1IP	chr4:185570766-185655286	40.2965	14.543	3.74013	5.13751	0.000162182	0.000162182	0.000162182	0.000162182	0.000162182	0.161444
GRIK3	chr1:37261127-37499844	0.362974	14.5415	35.7072	30.0437	0.000162182	0.000162182	0.000162182	0.000162182	0.000162182	0.179891
VAT1L	chr16:77822482-78014001	82.3984	14.4733	40.4477	65.9857	0.000162182	0.000162182	0.000162182	0.0381397	0.000162182	0.000162182
UCP2	chr11:73685715-73693889	24.4708	14.4264	4.33198	4.28902	0.000162182	0.000162182	0.000162182	0.000162182	0.000162182	0.975864
CNRIP1	chr2:68511302-68547183	2.43575	14.4194	29.1628	35.7768	0.000162182	0.000162182	0.000162182	0.000162182	0.000162182	0.0997278
GAS2L3	chr12:100967488-101018685	6.39332	14.3164	3.20074	3.9967	0.000162182	0.00125549	0.000162182	0.00644106	0.000162182	0.342158
STON1	chr2:48757063-49003656	4.37197	14.2791	3.45159	5.09103	0.000162182	0.156994	0.000162182	0.27114	0.000162182	0.0151653
FAIM2	chr12:50260678-50297760	0.678854	14.2554	50.6333	49.5681	0.000162182	0.000162182	0.000162182	0.000162182	0.000162182	0.880879
LAMB1	chr7:107564245-107643804	48.0094	14.2412	26.4053	46.7746	0.000162182	0.000162182	0.000162182	0.8411	0.000162182	0.000162182
GPRIN1	chr5:176022802-176037131	5.89707	14.1961	29.5889	34.4563	0.000162182	0.000162182	0.000162182	0.000162182	0.000162182	0.220546
SFT2D3	chr2:128458596-128461407	5.20973	14.1597	7.40732	6.45007	0.000162182	0.037103	0.000162182	0.176655	0.000162182	0.429398
CTNND2	chr5:10971951-11904110	2.99478	14.0954	23.4373	22.6723	0.000162182	0.000162182	0.000162182	0.000162182	0.000162182	0.804534
MGME1	chr20:17949761-17971762	32.4126	14.0738	4.28083	6.15359	0.000162182	0.000162182	0.000162182	0.000162182	0.000162182	0.0765135
ASTN1	chr1:176830202-177134024	1.16974	14.052	25.1763	23.201	0.000162182	0.000162182	0.000162182	0.000162182	0.000162182	0.535275
PDE4DIP	chr1:144851423-145076186	7.85832	13.9991	36.2118	43.5396	0.000162182	0.000162182	0.000162182	0.000162182	0.000162182	0.218461
SULF1	chr8:70378858-70573147	1.48051	13.8853	23.9978	63.085	0.000162182	0.000162182	0.000162182	0.000162182	0.000162182	0.000162182
P4HTM	chr3:49027340-49044581	4.78838	13.8576	24.1374	26.3349	0.000162182	0.000162182	0.000162182	0.000162182	0.000162182	0.528249
FOXD1	chr5:72742084-72744352	2.01439	13.7686	3.98368	2.2688	0.000162182	0.00926966	0.000162182	0.671622	0.000162182	0.0255973
S1PR1	chr1:101702304-101707076	0.481634	13.7463	1.92219	2.71573	0.000162182	1	0.000162182	0.000311969	0.000162182	0.161238
HPCAL4	chr1:40144644-40157089	0.794427	13.6329	54.2395	51.973	0.000162182	0.000162182	0.000162182	0.000162182	0.000162182	0.75886
OTX1	chr2:63277191-63284966	0.891238	13.5863	6.04018	5.53754	0.000162182	0.000162182	0.000162182	0.000162182	0.000162182	0.646681
CHGB	chr20:5891973-5906005	1.99765	13.4947	30.7365	44.3078	0.000162182	0.000162182	0.000162182	0.000162182	0.000162182	0.00225355
ESPL1	chr12:53662082-53687427	26.5482	13.4276	2.93536	2.81217	0.000162182	0.000162182	0.000162182	0.000162182	0.000162182	0.816688
AGAP1	chr2:236402732-237040444	6.5985	13.4167	27.9501	26.5047	0.000162182	0.000162182	0.000162182	0.000162182	0.000162182	0.696687
NET1	chr10:5454513-5501019	37.7	13.3977	6.68934	8.29071	0.000162182	0.000162182	0.000162182	0.000162182	0.000162182	0.133823
CHAF1A	chr19:4402659-4443394	45.7996	13.3586	5.81682	5.70723	0.000162182	0.000162182	0.000162182	0.000162182	0.000162182	0.920766
TMEM145	chr19:42817476-42829214	2.49989	13.3549	35.2879	29.4794	0.000162182	0.000162182	0.000162182	0.000162182	0.000162182	0.152936
RMI2	chr16:11439310-11445617	48.3894	13.2572	2.69065	3.51152	0.000162182	0.000162182	0.000162182	0.000162182	0.000162182	0.40601
PRTG	chr15:55903738-56035177	3.79241	13.2566	4.40144	2.60831	0.000162182	0.262861	0.000162182	0.000864366	0.000162182	0.000162182
DIRAS1	chr19:2714564-2721390	6.57209	13.2063	25.4206	30.5218	0.000162182	0.000162182	0.000162182	0.000162182	0.000162182	0.127533
NLGN4X	chrX:5808082-6146706	31.5492	13.1071	21.4092	24.4058	0.000162182	0.000996794	0.000162182	0.0139923	0.000162182	0.295241
RCAN2	chr6:46188466-46459804	2.79285	13.1033	35.1193	36.0378	0.000162182	0.000162182	0.000162182	0.000162182	0.000162182	0.853618
POU2F2	chr19:42590261-42636625	2.70279	13.0996	30.6925	24.219	0.000162182	0.000162182	0.000162182	0.000162182	0.000162182	0.113598
ZNF43	chr19:21987750-22034870	5.69398	13.0726	7.02606	5.83371	0.000162182	0.122278	0.000162182	0.863258	0.000162182	0.176905
DTX1	chr12:113495661-113535833	4.54501	13.0676	31.2492	30.7691	0.000162182	0.000162182	0.000162182	0.000162182	0.000162182	0.912468
SNAP91	chr6:84262604-84419127	0.861963	13.0664	36.053	40.4883	0.000162182	0.000162182	0.000162182	0.000162182	0.000162182	0.374837
CDCA7L	chr7:21582832-21985542	58.088	13.0269	4.52904	4.02174	0.000162182	0.000162182	0.000162182	0.000162182	0.000162182	0.598375
MYRF	chr11:61520120-61555989	2.66235	13.0151	5.75917	6.17288	0.000162182	0.000162182	0.000162182	0.000162182	0.000162182	0.642026
MYO10	chr5:16662015-16936385	26.5471	12.8731	7.04755	7.59082	0.000162182	0.000162182	0.000162182	0.000162182	0.000162182	0.57109
FAM126A	chr7:22980877-23053770	27.47	12.8188	6.7456	6.73337	0.000162182	0.000162182	0.000162182	0.000162182	0.000162182	0.988562
HHIP	chr4:145564067-145659881	0.334801	12.7925	1.71487	5.61099	0.000162182	1	0.000162182	0.000162182	0.000162182	0.000162182
NDNF	chr4:121956781-121993673	1.20237	12.7607	1.56129	3.09883	0.000162182	1	0.000162182	0.000455457	0.000162182	0.0098842
CNR1	chr6:88849584-88875767	0.543646	12.7576	40.0914	44.7203	0.000162182	0.000162182	0.000162182	0.000162182	0.000162182	0.398314
ZC2HC1A	chr8:79578281-79631997	5.60638	12.7514	23.0131	23.9301	0.000162182	0.000162182	0.000162182	0.000162182	0.000162182	0.778432
CENPN	chr16:81009698-81066709	27.6467	12.7021	3.46912	4.85123	0.000162182	0.000162182	0.000162182	0.000162182	0.000162182	0.267321
ELF4	chrX:129198894-129244688	4.21184	12.6875	5.95058	5.53182	0.000162182	0.0288562	0.000162182	0.0550675	0.000162182	0.661013
GNAZ	chr22:23401592-23484241	2.59425	12.6564	21.1374	26.1569	0.000162182	0.000162182	0.000162182	0.000162182	0.000162182	0.0807981
TMX4	chr20:7961715-8000393	5.33394	12.5724	23.938	39.2904	0.000162182	0.000162182	0.000162182	0.000162182	0.000162182	0.000162182
ATP13A2	chr1:17312452-17338423	20.8573	12.5309	34.2075	32.2826	0.000162182	0.000162182	0.000162182	0.000162182	0.000162182	0.669824
PHLDA1	chr12:76419226-76425556	54.7685	12.4957	38.0652	33.3532	0.000162182	0.00249598	0.000162182	0.000162182	0.000162182	0.30267
PRR11	chr17:57232859-57284070	22.8094	12.4118	5.74545	6.19619	0.000162182	0.000162182	0.000162182	0.000162182	0.000162182	0.596328
DARS2	chr1:173793796-173827682	27.7797	12.3751	7.10131	6.62993	0.000162182	0.000162182	0.000162182	0.000162182	0.000162182	0.688588
PLXNC1	chr12:94542498-94701451	1.09613	12.3725	27.2336	30.2451	0.000162182	0.000162182	0.000162182	0.000162182	0.000162182	0.43799
HACE1	chr6:105175967-105307794	5.24759	12.3665	7.10892	5.47436	0.000162182	0.0312756	0.000162182	0.784592	0.000162182	0.06636
LZTFL1	chr3:45864809-45957216	3.34425	12.2492	6.60125	7.21193	0.000162182	0.000162182	0.000162182	0.000162182	0.000162182	0.564055
SLC25A22	chr11:790474-798269	20.7781	12.233	22.8197	20.4241	0.000162182	0.4922	0.000162182	0.900194	0.000162182	0.398828
TMEM8B	chr9:35829221-35854844	3.92548	12.2037	20.944	20.3337	0.000162182	0.000162182	0.000162182	0.000162182	0.000162182	0.845524
QSOX1	chr1:180123967-180169859	60.0196	12.1942	24.9882	33.4127	0.000162182	0.000162182	0.000162182	0.000162182	0.000162182	0.0205329
NTS	chr12:86268072-86276770	72.0327	12.1797	33.7113	34.0407	0.000162182	0.000162182	0.000162182	0.000162182	0.000162182	0.94955
GPRASP1	chrX:101854095-101972661	2.48673	12.1543	57.7683	48.7833	0.000162182	0.000162182	0.000162182	0.000162182	0.000162182	0.363876
KHNYN	chr14:24899140-24912007	6.65732	12.1285	4.87562	6.52335	0.000162182	0.0844038	0.000162182	0.909588	0.000162182	0.116991
RNF138	chr18:29671817-29711524	23.4554	12.1073	6.5535	7.05275	0.000162182	0.000162182	0.000162182	0.000162182	0.000162182	0.66474
ATM	chr11:108093558-108239826	7.67067	12.0763	7.33767	6.29358	0.000162182	0.737463	0.000162182	0.0615104	0.000162182	0.21108
FRMD4B	chr3:69219145-69435430	1.13912	12.017	2.32721	2.44266	0.000162182	0.00138372	0.000162182	0.000162182	0.000162182	0.820834
MANEAL	chr1:38259773-38267278	4.93545	12.0154	29.7073	23.5654	0.000162182	0.000162182	0.000162182	0.000162182	0.000162182	0.0637369
TGFBR3	chr1:92145899-92371559	2.34346	11.9953	3.17686	3.57656	0.000162182	0.0627118	0.000162182	0.00331696	0.000162182	0.472805
TCEAL2	chrX:101380659-101382684	33.6417	11.9701	51.0187	58.6707	0.000162182	0.00125549	0.000162182	0.000162182	0.000162182	0.288812
NAV1	chr1:201617449-201796102	6.16685	11.9588	31.4504	24.7683	0.000162182	0.000162182	0.000162182	0.000162182	0.000162182	0.0557101
NUP210	chr3:13357736-13461809	24.9096	11.8107	7.08995	6.15331	0.000162182	0.000162182	0.000162182	0.000162182	0.000162182	0.271454
MAP3K10	chr19:40697650-40721482	5.31967	11.7724	22.8803	20.1281	0.000162182	0.000162182	0.000162182	0.000162182	0.000162182	0.31771
SMOC1	chr14:70346113-70499083	0.991856	11.7435	3.45553	4.43043	0.000162182	0.000162182	0.000162182	0.000162182	0.000162182	0.166585
SS18L1	chr20:60718821-60757566	6.96442	11.6086	19.4448	22.1201	0.000162182	0.000162182	0.000162182	0.000162182	0.000162182	0.303978
NEUROD4	chr12:55413728-55423801	0	11.5355	2.02142	0.927602	0.000162182	0.000162182	0.000162182	1	0.000162182	0.00718593
CACNA2D2	chr3:50400230-50540892	5.67124	11.4589	25.2096	27.0175	0.000162182	0.000162182	0.000162182	0.000162182	0.000162182	0.602431
DENND4C	chr9:19230762-19374137	5.142	11.4124	5.8539	5.28589	0.000162182	0.342068	0.000162182	0.839556	0.000162182	0.462787
NCAPD3	chr11:134022336-134094426	19.8746	11.4074	5.95858	6.00255	0.000162182	0.000162182	0.000162182	0.000162182	0.000162182	0.964298
CD248	chr11:66081957-66084515	1.64325	11.3896	22.3501	35.0143	0.000162182	0.000162182	0.000162182	0.000162182	0.000162182	0.000311969
ALDH16A1	chr19:49956472-49974305	17.8338	11.3734	5.12128	4.99137	0.000162182	0.000162182	0.000162182	0.000162182	0.000162182	0.899955
ZNF621	chr3:40566375-40581043	6.34729	11.3439	6.51795	5.76069	0.000162182	0.860344	0.000162182	0.415578	0.000162182	0.352009
HMMR	chr5:162887516-162918953	29.1615	11.2953	3.14093	2.62744	0.000162182	0.000162182	0.000162182	0.000162182	0.000162182	0.432462
NYAP1	chr7:100081549-100092424	4.36002	11.2624	22.9033	23.8319	0.000162182	0.000162182	0.000162182	0.000162182	0.000162182	0.767679
PTPRO	chr12:15475190-15751265	0.272074	11.2045	27.8348	27.6971	0.000162182	0.000162182	0.000162182	0.000162182	0.000162182	0.97321
C11orf35	chr11:537521-560779	4.1671	11.202	4.51507	1.89405	0.000162182	0.758451	0.000162182	0.00422696	0.000162182	0.00411372
SLC7A5	chr16:87863628-87903100	206.032	11.1961	31.0709	30.6417	0.000162182	0.000162182	0.000162182	0.000162182	0.000162182	0.921679
GABRB3	chr15:26788693-27018935	32.2113	11.1353	25.8365	32.5891	0.000162182	0.0720098	0.000162182	0.927822	0.000162182	0.0537464
MIS18BP1	chr14:45672392-45722605	25.064	11.041	2.50158	3.0581	0.000162182	0.000162182	0.000162182	0.000162182	0.000162182	0.294217
DDAH1	chr1:85784167-86044046	23.1431	11.0375	21.7084	29.6086	0.000162182	0.633006	0.000162182	0.0148753	0.000162182	0.00654514
USP27X	chrX:49644469-49647168	6.04113	11.0216	19.3504	19.044	0.000162182	0.000162182	0.000162182	0.000162182	0.000162182	0.913078
MYO5A	chr15:52599479-52821247	5.04968	11.0193	26.5154	37.5727	0.000162182	0.000162182	0.000162182	0.000162182	0.000162182	0.00467589
CBX4	chr17:77806954-77813213	2.14458	11.0014	25.8323	19.915	0.000162182	0.000162182	0.000162182	0.000162182	0.000162182	0.0327514
OBSCN	chr1:228391206-228566575	4.3442	10.9594	5.15914	2.87854	0.000162182	0.165823	0.000162182	0.000162182	0.000162182	0.000162182
ZNF516	chr18:74069636-74207146	3.77324	10.9494	5.9829	6.4904	0.000162182	0.00059469	0.000162182	0.000162182	0.000162182	0.55831
CPLX2	chr5:175223609-175311023	0.462425	10.9241	25.7437	21.6679	0.000162182	0.000162182	0.000162182	0.000162182	0.000162182	0.161057
SMAD3	chr15:67358194-67487533	6.51835	10.9221	4.90092	6.80998	0.000162182	0.0310016	0.000162182	0.741048	0.000162182	0.0100897
NAP1L2	chrX:72432136-72434710	20.9148	10.9063	40.6379	40.8045	0.000162182	0.000162182	0.000162182	0.000162182	0.000162182	0.977069
APC2	chr19:1450147-1479228	0.282233	10.8686	23.778	26.4389	0.000162182	0.000162182	0.000162182	0.000162182	0.000162182	0.442771
BCAM	chr19:45312315-45324678	20.085	10.8618	2.85702	5.19017	0.000162182	0.000162182	0.000162182	0.000162182	0.000162182	0.00781813
PROM1	chr4:15969848-16085623	27.6847	10.8535	2.94264	3.80385	0.000162182	0.000162182	0.000162182	0.000162182	0.000162182	0.165616
MAGEL2	chr15:23888695-23892993	2.44032	10.8492	18.5626	17.0201	0.000162182	0.000162182	0.000162182	0.000162182	0.000162182	0.504344
GAB2	chr11:77926335-78128868	2.99116	10.824	21.524	16.8759	0.000162182	0.000162182	0.000162182	0.000162182	0.000162182	0.0423372
TMEM38B	chr9:108456805-108538892	4.81094	10.8082	4.99436	6.11484	0.000162182	0.849943	0.000162182	0.0938636	0.000162182	0.222446
DRP2	chrX:100474932-100519485	1.10275	10.8005	25.7535	18.3808	0.000162182	0.000162182	0.000162182	0.000162182	0.000162182	0.00377327
C1RL	chr12:7247145-7274447	4.97978	10.7017	2.75001	3.27969	0.000162182	0.0200515	0.000162182	0.0328377	0.000162182	0.545438
BMF	chr15:40380090-40401085	6.20202	10.6983	2.98823	4.70022	0.000162182	0.000162182	0.000162182	0.0337262	0.000162182	0.00834024
CECR2	chr22:17956627-18033845	26.3748	10.6981	4.30735	3.4431	0.000162182	0.000162182	0.000162182	0.000162182	0.000162182	0.157399
STX1A	chr7:73113534-73134017	5.45883	10.6688	23.916	29.0785	0.000162182	0.000162182	0.000162182	0.000162182	0.000162182	0.120405
MELK	chr9:36572858-36677680	28.4716	10.6545	4.47236	4.69406	0.000162182	0.000162182	0.000162182	0.000162182	0.000162182	0.83486
CDCA4	chr14:105475909-105487425	30.3914	10.6189	4.21426	5.61755	0.000162182	0.000162182	0.000162182	0.000162182	0.000162182	0.161627
AGAP2	chr12:58118075-58135944	1.52028	10.5566	40.1898	45.7587	0.000162182	0.000162182	0.000162182	0.000162182	0.000162182	0.365064
PDE4B	chr1:66258192-66840262	3.58352	10.4787	24.6247	24.1971	0.000162182	0.000162182	0.000162182	0.000162182	0.000162182	0.903585
PROX1	chr1:214161277-214214847	0.411563	10.476	3.77942	2.00799	0.000162182	0.000162182	0.000162182	0.000162182	0.000162182	0.000162182
CTIF	chr18:46065426-46389586	3.09362	10.4523	24.3386	34.4674	0.000162182	0.000162182	0.000162182	0.000162182	0.000162182	0.00331696
CDYL	chr6:4706392-4955778	28.3603	10.44	5.40085	5.50695	0.000162182	0.000162182	0.000162182	0.000162182	0.000162182	0.919136
LEF1	chr4:108968700-109097586	1.01596	10.4142	4.79072	5.47866	0.000162182	0.000162182	0.000162182	0.000162182	0.000162182	0.477983
SCN3B	chr11:123499894-123525315	0.455413	10.3091	48.8345	47.4592	0.000162182	0.000162182	0.000162182	0.000162182	0.000162182	0.842952
FAM117A	chr17:47787686-47841518	30.4931	10.2998	4.65881	3.34293	0.000162182	0.000162182	0.000162182	0.000162182	0.000162182	0.13529
CEP112	chr17:63631657-64188212	2.63309	10.2687	5.1012	5.09112	0.000162182	0.000864366	0.000162182	0.000162182	0.000162182	0.992074
ABCA2	chr9:139901685-139931234	3.24845	10.2589	16.3713	19.3595	0.000162182	0.000162182	0.000162182	0.000162182	0.000162182	0.176594
SLC16A9	chr10:61410521-61469649	18.2971	10.1475	29.9832	23.7869	0.000162182	0.000162182	0.000162182	0.0114089	0.000162182	0.0507878
RUSC2	chr9:35490006-35563896	2.38133	10.1437	28.5175	32.368	0.000162182	0.000162182	0.000162182	0.000162182	0.000162182	0.32642
YOD1	chr1:207217193-207226325	4.99361	10.1259	4.80521	4.65723	0.000162182	0.807368	0.000162182	0.612945	0.000162182	0.849577
NPTXR	chr22:39214455-39240017	4.68797	10.0834	21.6186	31.1511	0.000162182	0.000162182	0.000162182	0.000162182	0.000162182	0.00308623
PRKCG	chr19:54385466-54410901	5.30258	10.0574	4.90399	2.39919	0.000162182	0.688748	0.000162182	0.000162182	0.000162182	0.000731223
XYLT1	chr16:17196180-17564738	5.06088	10.0551	4.04849	5.24508	0.000162182	0.0807172	0.000162182	0.779123	0.000162182	0.0392678
SALL4	chr20:50400582-50419048	54.9276	10.0432	2.00451	1.07609	0.000162182	0.000162182	0.000162182	0.000162182	0.000162182	0.0269584
MAST1	chr19:12949258-12985766	3.08117	9.98705	32.9014	30.3545	0.000162182	0.000162182	0.000162182	0.000162182	0.000162182	0.552169
SPHK1	chr17:74380689-74383941	3.17969	9.95825	1.90429	2.99798	0.000162182	0.077597	0.000162182	0.827858	0.000162182	0.126041
TRIM65	chr17:73885040-73893084	26.993	9.95447	4.81636	3.93448	0.000162182	0.000162182	0.000162182	0.000162182	0.000162182	0.263781
CNTNAP2	chr7:145813452-148118088	28.2647	9.94185	20.9975	23.2827	0.000162182	0.0124106	0.000162182	0.0770724	0.000162182	0.422672
RUFY2	chr10:70103274-70167051	3.59232	9.90691	23.5299	19.9664	0.000162182	0.000162182	0.000162182	0.000162182	0.000162182	0.206129
SMIM13	chr6:11094265-11138969	4.08762	9.90224	16.8093	22.6607	0.000162182	0.000162182	0.000162182	0.000162182	0.000162182	0.00875253
LHX2	chr9:126773888-126795442	0.65226	9.8768	2.89558	2.16471	0.000162182	0.00296841	0.000162182	0.00377327	0.000162182	0.267748
CELF4	chr18:34823007-35146000	0.959956	9.8457	29.4755	46.2715	0.000162182	0.000162182	0.000162182	0.000162182	0.000162182	0.000162182
RNF169	chr11:74459912-74660232	5.20009	9.82144	4.37323	4.71275	0.000162182	0.289649	0.000162182	0.503118	0.000162182	0.670064
MEGF6	chr1:3404505-3528059	4.50983	9.81608	3.75679	3.71409	0.000162182	0.194001	0.000162182	0.116277	0.000162182	0.946169
RAB9B	chrX:103077254-103087212	0.445899	9.77079	23.7193	22.9184	0.000162182	0.000162182	0.000162182	0.000162182	0.000162182	0.809788
ZFHX4	chr8:77523113-77779521	0.825143	9.7094	16.7952	19.2864	0.000162182	0.000162182	0.000162182	0.000162182	0.000162182	0.289085
FAM83D	chr20:37554954-37581703	39.3478	9.63066	2.01002	3.43728	0.000162182	0.000162182	0.000162182	0.000162182	0.000162182	0.0348501
CPEB4	chr5:173315330-173387313	3.85036	9.62757	21.4178	20.8308	0.000162182	0.000162182	0.000162182	0.000162182	0.000162182	0.850185
MTAP	chr9:21802634-21865969	15.8938	9.62132	4.553	4.62553	0.000162182	0.000162182	0.000162182	0.000162182	0.000162182	0.931166
DUSP6	chr12:89741836-89746296	22.3254	9.60123	47.1617	37.7117	0.000162182	0.000162182	0.000162182	0.000162182	0.000162182	0.0622298
COL4A1	chr13:110801309-110959496	43.3901	9.58967	40.6771	75.5137	0.000162182	0.635984	0.000162182	0.000162182	0.000162182	0.000162182
ESRRG	chr1:216676587-217311097	0.570774	9.55654	29.065	21.9514	0.000162182	0.000162182	0.000162182	0.000162182	0.000162182	0.016811
NFASC	chr1:204797781-204991950	3.64931	9.54891	26.1138	18.7339	0.000162182	0.000162182	0.000162182	0.000162182	0.000162182	0.0149692
LRRN2	chr1:204586302-204654597	3.74225	9.5296	20.9318	24.4476	0.000162182	0.000162182	0.000162182	0.000162182	0.000162182	0.21796
EVI5L	chr19:7895160-7929862	3.78276	9.52806	20.8649	24.6875	0.000162182	0.000162182	0.000162182	0.000162182	0.000162182	0.167755
SYT5	chr19:55684468-55691720	2.90367	9.52765	30.3615	37.6571	0.000162182	0.000162182	0.000162182	0.000162182	0.000162182	0.0847638
TET1	chr10:70320116-70454239	23.4206	9.47787	4.88018	3.82083	0.000162182	0.000162182	0.000162182	0.000162182	0.000162182	0.0483903
WDR35	chr2:20110028-20189884	5.63998	9.47019	4.6479	4.56262	0.000162182	0.15328	0.000162182	0.0746546	0.000162182	0.90729
ORC1	chr1:52838500-52870143	28.9037	9.4438	3.10134	2.16578	0.000162182	0.000162182	0.000162182	0.000162182	0.000162182	0.109301
ARHGAP11A	chr15:32907690-32931868	19.479	9.39855	3.39889	3.22636	0.000162182	0.000162182	0.000162182	0.000162182	0.000162182	0.79548
GPR137C	chr14:53019865-53104431	1.40216	9.3856	16.1631	16.3072	0.000162182	0.000162182	0.000162182	0.000162182	0.000162182	0.952276
SH3KBP1	chrX:19552082-19905744	15.2037	9.36913	17.3739	15.9554	0.000162182	0.289866	0.000162182	0.68647	0.000162182	0.507415
ATL1	chr14:50999799-51099784	2.63329	9.36813	17.9428	21.3087	0.000162182	0.000162182	0.000162182	0.000162182	0.000162182	0.184826
LOC100130776	chr12:58118075-58135944	2.39307	9.36055	31.1269	31.1247	0.000162182	0.000162182	0.000162182	0.000162182	0.000162182	0.999222
NHSL1	chr6:138743180-138893668	3.27801	9.34426	3.5908	3.03146	0.000162182	0.568695	0.000162182	0.603312	0.000162182	0.27283
VSTM2L	chr20:36531498-36573747	1.06888	9.23207	36.5474	62.2065	0.000162182	0.000162182	0.000162182	0.000162182	0.000162182	0.000162182
IRGQ	chr19:44088518-44100287	5.02377	9.21822	17.2773	17.1907	0.000162182	0.000162182	0.000162182	0.000162182	0.000162182	0.972935
AMMECR1	chrX:109437413-109699562	19.0034	9.21349	3.87927	3.15856	0.000162182	0.000162182	0.000162182	0.000162182	0.000162182	0.253533
EFR3B	chr2:25264972-25382004	3.6504	9.20363	27.1035	26.9362	0.000162182	0.000162182	0.000162182	0.000162182	0.000162182	0.966143
RECQL4	chr8:145736666-145743210	20.8387	9.18207	3.763	4.88098	0.000162182	0.000162182	0.000162182	0.000162182	0.000162182	0.130643
FLJ22184	chr19:7933604-7939326	4.92237	9.14178	16.5936	14.5444	0.000162182	0.000162182	0.000162182	0.000162182	0.000162182	0.306222
EPB49	chr8:21911080-21940036	4.07197	9.13855	23.8758	29.7174	0.000162182	0.000162182	0.000162182	0.000162182	0.000162182	0.0799942
NACAD	chr7:45120035-45128493	3.23243	9.13845	23.8419	19.0254	0.000162182	0.000162182	0.000162182	0.000162182	0.000162182	0.0543275
C1orf106	chr1:200860626-200884864	15.7489	9.12172	3.12425	2.40679	0.000162182	0.000162182	0.000162182	0.000162182	0.000162182	0.185677
KCTD12	chr13:77454303-77460540	5.34707	9.09994	16.2757	31.3466	0.000162182	0.000162182	0.000162182	0.000162182	0.000162182	0.000162182
FANCD2	chr3:10068112-10149915	24.816	9.08431	2.52436	2.08278	0.000162182	0.000162182	0.000162182	0.000162182	0.000162182	0.340547
HELLS	chr10:96305573-96361856	42.1422	9.08292	2.3482	1.84545	0.000162182	0.000162182	0.000162182	0.000162182	0.000162182	0.362244
PCP4L1	chr1:161228516-161255240	2.31047	9.00373	36.5476	30.8114	0.000162182	0.000162182	0.000162182	0.000162182	0.000162182	0.193484
DEPDC1	chr1:68939834-68962799	13.857	8.97257	2.58643	2.22142	0.000162182	0.000162182	0.000162182	0.000162182	0.000162182	0.45821
ST3GAL5	chr2:86066270-86116157	1.48102	8.93225	21.1466	20.4219	0.000162182	0.000162182	0.000162182	0.000162182	0.000162182	0.810223
ZFHX3	chr16:72816785-73092534	1.0865	8.92451	15.9142	17.6768	0.000162182	0.000162182	0.000162182	0.000162182	0.000162182	0.421197
NCAPH	chr2:97001483-97041274	15.0671	8.90054	2.82685	2.27427	0.000162182	0.000162182	0.000162182	0.000162182	0.000162182	0.285143
GNPTAB	chr12:102139274-102224645	25.1799	8.88835	34.7392	36.5366	0.000162182	0.00771326	0.000162182	0.000455457	0.000162182	0.715322
FNIP2	chr4:159690181-159956333	2.80223	8.88606	18.1179	21.0515	0.000162182	0.000162182	0.000162182	0.000162182	0.000162182	0.213425
VLDLR	chr9:2535654-2654485	23.7733	8.85685	16.156	17.2625	0.000162182	0.00138372	0.000162182	0.0021313	0.000162182	0.635609
FZD5	chr2:208627309-208634143	33.0319	8.84438	1.65834	1.74555	0.000162182	0.000162182	0.000162182	0.000162182	0.000162182	1
NRP1	chr10:33466418-33623833	1.13535	8.81581	19.4087	22.2772	0.000162182	0.000162182	0.000162182	0.000162182	0.000162182	0.300039
MASTL	chr10:27443752-27475848	18.4927	8.81414	3.53047	4.67664	0.000162182	0.000162182	0.000162182	0.000162182	0.000162182	0.114387
TBC1D9	chr4:141541935-141677471	1.44096	8.79321	21.3596	30.2936	0.000162182	0.000162182	0.000162182	0.000162182	0.000162182	0.00200792
AKAP6	chr14:32798478-33302268	0.126365	8.76292	14.0648	17.0585	0.000162182	0.000162182	0.000162182	0.000162182	0.000162182	0.112954
TMOD2	chr15:52043757-52108558	1.28913	8.70256	27.0846	39.6591	0.000162182	0.000162182	0.000162182	0.000162182	0.000162182	0.00112632
NRP2	chr2:206547223-206662857	19.3818	8.62419	31.0437	39.3072	0.000162182	0.000162182	0.000162182	0.000162182	0.000162182	0.0543275
TRIM59	chr3:160153290-160167626	15.5452	8.59413	2.42697	2.18708	0.000162182	0.000162182	0.000162182	0.000162182	0.000162182	0.663605
TTC3P1	chrX:74960372-74962914	1.80261	8.48842	16.5421	15.205	0.000162182	0.000162182	0.000162182	0.000162182	0.000162182	0.548164
PPP2R2B	chr5:145969066-146461083	21.2256	8.4868	36.4709	47.7199	0.000162182	0.000162182	0.000162182	0.000162182	0.000162182	0.0219332
SLIT2	chr4:20255234-20620788	2.66118	8.47465	15.9971	22.891	0.000162182	0.000162182	0.000162182	0.000162182	0.000162182	0.00151025
MTSS1	chr8:125563027-125740730	1.89787	8.43094	22.8125	26.0383	0.000162182	0.000162182	0.000162182	0.000162182	0.000162182	0.280417
PLAG1	chr8:57073467-57123859	5.17306	8.42915	1.4027	1.54344	0.000162182	0.000162182	0.000162182	0.000162182	0.000162182	1
GPCPD1	chr20:5525079-5591672	3.91181	8.42511	21.6541	16.0073	0.000162182	0.000162182	0.000162182	0.000162182	0.000162182	0.00968106
FGD3	chr9:95709600-95798518	0.40382	8.39325	4.11597	4.63618	0.000162182	0.000162182	0.000162182	0.000162182	0.000162182	0.527924
PRPH	chr12:49688908-49692481	2.84166	8.38123	25.89	46.8086	0.000162182	0.000162182	0.000162182	0.000162182	0.000162182	0.000162182
PRKCA	chr17:64298925-64806862	5.22378	8.37544	18.0829	18.5829	0.000162182	0.000162182	0.000162182	0.000162182	0.000162182	0.847883
KCTD7	chr7:66093867-66108216	4.96046	8.35664	19.1811	21.0921	0.000162182	0.000162182	0.000162182	0.000162182	0.000162182	0.453352
PARPBP	chr12:102513955-102591614	16.4727	8.33699	2.17096	1.82804	0.000162182	0.000162182	0.000162182	0.000162182	0.000162182	0.580525
PPFIA2	chr12:81652044-82153109	0.606541	8.31228	23.2218	24.0103	0.000162182	0.000162182	0.000162182	0.000162182	0.000162182	0.80982
TOM1L2	chr17:17746821-17875784	1.21102	8.30435	16.7253	15.6217	0.000162182	0.000162182	0.000162182	0.000162182	0.000162182	0.609484
MYL9	chr20:35169886-35178226	125.457	8.26457	19.7203	29.1057	0.000162182	0.000162182	0.000162182	0.000162182	0.000162182	0.00697551
TBC1D1	chr4:37892704-38140796	17.9593	8.24959	3.80985	4.63765	0.000162182	0.000162182	0.000162182	0.000162182	0.000162182	0.202217
SLC16A14	chr2:230899689-230933715	2.30426	8.2246	41.7906	35.1894	0.000162182	0.000162182	0.000162182	0.000162182	0.000162182	0.168669
GINS4	chr8:41386724-41402565	20.9831	8.21341	2.64274	2.13009	0.000162182	0.000162182	0.000162182	0.000162182	0.000162182	0.340812
RABGAP1L	chr1:174128551-174964445	41.5076	8.19493	16.2575	14.162	0.000162182	0.000162182	0.000162182	0.000162182	0.000162182	0.324939
DSN1	chr20:35380193-35402230	14.3115	8.18483	2.53258	3.64857	0.000162182	0.000162182	0.000162182	0.000162182	0.000162182	0.141714
TONSL	chr8:145654162-145669812	18.9796	8.18074	3.24489	3.48724	0.000162182	0.000162182	0.000162182	0.000162182	0.000162182	0.71341
MCM8	chr20:5931297-5975831	18.0917	8.17585	2.49992	3.13386	0.000162182	0.000162182	0.000162182	0.000162182	0.000162182	0.272887
SNCA	chr4:90645249-90763142	3.57506	8.14185	20.5103	30.1814	0.000162182	0.000162182	0.000162182	0.000162182	0.000162182	0.000864366
AFAP1	chr4:7755816-7941653	5.09352	8.12243	16.5244	17.1165	0.000162182	0.000162182	0.000162182	0.000162182	0.000162182	0.795765
PPFIA3	chr19:49622662-49654280	3.90502	8.12216	19.3842	18.1052	0.000162182	0.000162182	0.000162182	0.000162182	0.000162182	0.607967
ANXA1	chr9:75766780-75785307	29.0745	8.11621	30.9482	67.1287	0.000162182	0.667535	0.000162182	0.000162182	0.000162182	0.000162182
LIN28A	chr1:26737268-26756219	402.691	8.08488	4.22057	0.888197	0.000162182	0.000162182	0.000162182	0.000162182	0.000162182	0.000162182
UTP20	chr12:101673904-101780397	26.2503	8.06722	4.68231	4.47786	0.000162182	0.000162182	0.000162182	0.000162182	0.000162182	0.75728
ATG16L2	chr11:72525450-72540680	3.30956	8.06596	2.84589	2.63543	0.000162182	0.577445	0.000162182	0.330555	0.000162182	0.798912
DSP	chr6:7541869-7586946	22.6854	7.99811	3.17482	4.8155	0.000162182	0.000162182	0.000162182	0.000162182	0.000162182	0.00151025
LINC00085	chr19:52196592-52208443	1.65408	7.97366	2.60139	3.11403	0.000162182	0.152191	0.000162182	0.0227881	0.000162182	0.527825
AP3B2	chr15:83211950-83378635	1.79417	7.9423	21.653	20.1244	0.000162182	0.000162182	0.000162182	0.000162182	0.000162182	0.616341
SSH2	chr17:27952964-28435470	4.15027	7.93192	13.6622	12.4202	0.000162182	0.000162182	0.000162182	0.000162182	0.000162182	0.454924
SRCIN1	chr17:36686258-36762183	0.995331	7.92776	30.1031	25.2936	0.000162182	0.000162182	0.000162182	0.000162182	0.000162182	0.162408
ADAMTS10	chr19:8645125-8675588	1.30893	7.88084	15.5121	14.257	0.000162182	0.000162182	0.000162182	0.000162182	0.000162182	0.531368
KIF20B	chr10:91461366-91534700	16.6861	7.86366	1.94998	2.32261	0.000162182	0.000162182	0.000162182	0.000162182	0.000162182	0.367447
HMOX2	chr16:4511694-4560348	20.8944	7.82803	21.7115	26.6846	0.000162182	0.832958	0.000162182	0.0840341	0.000162182	0.167755
PLD2	chr17:4710395-4726727	15.8694	7.81807	3.89895	3.60968	0.000162182	0.000162182	0.000162182	0.000162182	0.000162182	0.706014
MRE11A	chr11:94150468-94227040	12.2838	7.7917	3.04946	3.3175	0.000162182	0.000162182	0.000162182	0.000162182	0.000162182	0.652073
MTHFD1L	chr6:151186814-151423023	58.8034	7.77882	15.1615	14.2735	0.000162182	0.000162182	0.000162182	0.000162182	0.000162182	0.730936
MEGF9	chr9:123363195-123476765	0.686126	7.77259	13.9332	17.3164	0.000162182	0.000162182	0.000162182	0.000162182	0.000162182	0.0655047
GRIA1	chr5:152870083-153193429	1.29953	7.71933	20.4814	20.2766	0.000162182	0.000162182	0.000162182	0.000162182	0.000162182	0.940965
NID2	chr14:52471519-52535946	4.03109	7.71509	22.3437	21.8508	0.000162182	0.000162182	0.000162182	0.000162182	0.000162182	0.87123
KLF7	chr2:207938861-208031970	4.32588	7.70025	19.3704	15.7576	0.000162182	0.000162182	0.000162182	0.000162182	0.000162182	0.0857499
CORO2B	chr15:68871307-69020144	2.24017	7.67595	18.6388	20.3635	0.000162182	0.000162182	0.000162182	0.000162182	0.000162182	0.506399
ABCA3	chr16:2325878-2390747	2.03239	7.66298	17.0078	21.3196	0.000162182	0.000162182	0.000162182	0.000162182	0.000162182	0.059903
MCM10	chr10:13203553-13253104	16.8964	7.65035	1.85323	2.22235	0.000162182	0.000162182	0.000162182	0.000162182	0.000162182	0.408429
FOXJ2	chr12:8185358-8208118	4.53236	7.621	12.0222	12.4587	0.000162182	0.000162182	0.000162182	0.000162182	0.000162182	0.803106
RNF150	chr4:141786724-142054616	2.64491	7.58988	13.5307	16.2872	0.000162182	0.000162182	0.000162182	0.000162182	0.000162182	0.138057
CYB561	chr17:61509664-61523722	18.8227	7.58214	15.3724	19.9529	0.000162182	0.112389	0.000162182	0.637814	0.000162182	0.0350264
WDHD1	chr14:55405655-55493819	24.1713	7.56702	3.94983	3.57277	0.000162182	0.000162182	0.000162182	0.000162182	0.000162182	0.540835
SLC1A4	chr2:65215578-65251000	1.44607	7.55682	32.0259	28.2766	0.000162182	0.000162182	0.000162182	0.000162182	0.000162182	0.327476
DNAJC6	chr1:65730376-65881552	2.04033	7.52241	28.3608	31.0482	0.000162182	0.000162182	0.000162182	0.000162182	0.000162182	0.499748
FBXL2	chr3:33318933-33428757	2.29908	7.47236	15.2268	18.8677	0.000162182	0.000162182	0.000162182	0.000162182	0.000162182	0.0913756
ST8SIA2	chr15:92937139-93011958	0.812316	7.46697	19.8477	26.3258	0.000162182	0.000162182	0.000162182	0.000162182	0.000162182	0.0154589
ABLIM1	chr10:116190868-116444414	16.6827	7.44001	15.725	23.9214	0.000162182	0.656746	0.000162182	0.000162182	0.000162182	0.000162182
SEMA6D	chr15:47476402-48066420	2.15362	7.4393	16.8773	20.249	0.000162182	0.000162182	0.000162182	0.000162182	0.000162182	0.161238
SLC25A4	chr4:186064416-186071538	16.3875	7.43247	13.3547	17.0948	0.000162182	0.0990005	0.000162182	0.729725	0.000162182	0.0432035
A2M	chr12:9217772-9268558	0.423071	7.33738	15.8886	27.247	0.000162182	0.000162182	0.000162182	0.000162182	0.000162182	0.000162182
SPICE1	chr3:113161564-113234034	4.18363	7.33214	3.13339	2.73965	0.000162182	0.0684086	0.000162182	0.00331696	0.000162182	0.464999
C1QL4	chr12:49726199-49730971	1.45894	7.29605	40.4247	30.6516	0.000162182	0.000162182	0.000162182	0.000162182	0.000162182	0.0210016
TMEM178B	chr7:140774031-141180179	1.3604	7.27086	15.2424	20.0919	0.000162182	0.000162182	0.000162182	0.000162182	0.000162182	0.0213749
CLCN4	chrX:10124984-10205699	2.076	7.25981	23.9412	29.167	0.000162182	0.000162182	0.000162182	0.000162182	0.000162182	0.10717
MOB3B	chr9:27325206-27529850	4.35904	7.24904	1.03501	1.51045	0.000162182	0.000162182	0.000162182	0.000162182	0.000162182	1
FBN2	chr5:127593600-127873735	16.5449	7.23168	14.3586	28.2503	0.000162182	0.267863	0.000162182	0.000162182	0.000162182	0.000162182
BAIAP3	chr16:1383605-1401873	2.02299	7.22635	14.7097	15.7302	0.000162182	0.000162182	0.000162182	0.000162182	0.000162182	0.694799
APOB	chr2:21224300-21266945	0.306125	7.20696	0.314385	0.938559	0.000162182	1	0.000162182	1	0.000162182	1
MCF2L	chr13:113623534-113754053	3.03248	7.15604	17.1856	25.9006	0.000162182	0.000162182	0.000162182	0.000162182	0.000162182	0.000162182
MPP3	chr17:41878166-41910547	2.99155	7.1557	17.3646	13.5836	0.000162182	0.000162182	0.000162182	0.000162182	0.000162182	0.0548985
REST	chr4:57774041-57802010	17.8592	7.12867	3.25933	3.77159	0.000162182	0.000162182	0.000162182	0.000162182	0.000162182	0.343804
AMPH	chr7:38423296-38671167	3.34201	7.11472	17.1688	18.2842	0.000162182	0.000162182	0.000162182	0.000162182	0.000162182	0.661613
KIAA2022	chrX:73952690-74145287	0.326533	7.06414	15.1183	16.5107	0.000162182	0.000162182	0.000162182	0.000162182	0.000162182	0.508088
RIMBP2	chr12:130880680-131002410	0.205405	7.05266	15.7883	16.7725	0.000162182	0.000162182	0.000162182	0.000162182	0.000162182	0.643897
COL22A1	chr8:139600477-139926236	1.82202	6.90213	0.658811	2.5382	0.000162182	1	0.000162182	0.0404704	0.000162182	0.000162182
CAPN5	chr11:76777991-76837198	11.9306	6.89937	18.8145	20.4322	0.000162182	0.000162182	0.000162182	0.000162182	0.000162182	0.528409
DTNB	chr2:25600066-25896516	13.395	6.89176	13.4517	12.2959	0.000162182	0.98071	0.000162182	0.542094	0.000162182	0.56415
GLI2	chr2:121554866-121750229	11.3855	6.85903	2.72143	3.00542	0.000162182	0.000162182	0.000162182	0.000162182	0.000162182	0.575731
CHN2	chr7:29234120-29553944	0.875325	6.83408	12.9197	14.6725	0.000162182	0.000162182	0.000162182	0.000162182	0.000162182	0.339192
ADAM11	chr17:42836567-42859214	3.326	6.82629	22.7965	15.8339	0.000162182	0.000162182	0.000162182	0.000162182	0.000162182	0.0021313
DBNDD1	chr16:90071278-90085937	37.2279	6.74733	14.4567	17.3661	0.000162182	0.000162182	0.000162182	0.000162182	0.000162182	0.195822
MFNG	chr22:37865100-37882478	1.29492	6.72561	0.817592	0.955075	0.000162182	1	0.000162182	1	0.000162182	1
COL26A1	chr7:101006121-101202304	36.1725	6.71415	15.9501	22.6594	0.000162182	0.000162182	0.000162182	0.000162182	0.000162182	0.00296841
PPM1K	chr4:89178760-89205983	2.40754	6.70488	11.6488	15.5618	0.000162182	0.000162182	0.000162182	0.000162182	0.000162182	0.0139923
EXO1	chr1:242011492-242053241	14.8249	6.68859	2.47132	2.44914	0.000162182	0.000162182	0.000162182	0.000162182	0.000162182	0.972267
XKR8	chr1:28286503-28294604	14.4622	6.67463	2.47369	2.07054	0.000162182	0.000162182	0.000162182	0.000162182	0.000162182	0.559605
BCL9L	chr11:118754474-118781613	11.2331	6.64465	11.9843	12.8647	0.000162182	0.620763	0.000162182	0.212471	0.000162182	0.580012
ZNF441	chr19:11877814-11894893	0.550616	6.62462	18.4197	12.963	0.000162182	0.000162182	0.000162182	0.000162182	0.000162182	0.00285207
CEP85L	chr6:118781934-119031238	2.1864	6.59654	3.46499	3.59622	0.000162182	0.00686953	0.000162182	0.00151025	0.000162182	0.841512
TP53INP2	chr20:33292147-33301237	3.68693	6.58766	11.7892	15.7572	0.000162182	0.000162182	0.000162182	0.000162182	0.000162182	0.0180465
LMTK3	chr19:48988527-49016446	2.2936	6.57036	18.2226	17.6939	0.000162182	0.000162182	0.000162182	0.000162182	0.000162182	0.828157
REV3L	chr6:111620233-111804414	1.91857	6.54191	10.8731	14.6999	0.000162182	0.000162182	0.000162182	0.000162182	0.000162182	0.0112106
SH3PXD2A	chr10:105353783-105615164	4.2116	6.51806	12.1912	16.5319	0.000162182	0.000162182	0.000162182	0.000162182	0.000162182	0.00895851
KBTBD11	chr8:1922043-1955109	2.49372	6.51713	11.4741	16.9167	0.000162182	0.000162182	0.000162182	0.000162182	0.000162182	0.000455457
REEP1	chr2:86441119-86565206	0.515604	6.51309	45.8735	57.0787	0.000162182	0.000162182	0.000162182	0.000162182	0.000162182	0.0729974
SEMA3C	chr7:80371853-80548667	0.472221	6.50957	20.0313	31.6132	0.000162182	0.000162182	0.000162182	0.000162182	0.000162182	0.000162182
SYT13	chr11:45261852-45307884	3.49444	6.40526	39.7066	53.3887	0.000162182	0.000162182	0.000162182	0.000162182	0.000162182	0.0113091
FUT9	chr6:96463844-96663488	0.777063	6.39806	11.1411	10.6208	0.000162182	0.000162182	0.000162182	0.000162182	0.000162182	0.726161
RAB3B	chr1:52373627-52456436	12.0168	6.38035	24.047	27.6566	0.000162182	0.000162182	0.000162182	0.000162182	0.000162182	0.275894
ROBO2	chr3:77089293-77699114	0.530416	6.34701	12.4052	13.7338	0.000162182	0.000162182	0.000162182	0.000162182	0.000162182	0.41384
CREB5	chr7:28338939-28865511	1.22305	6.30413	2.87967	3.82648	0.000162182	0.000162182	0.000162182	0.000162182	0.000162182	0.0482329
LRRTM4	chr2:76974849-77749502	2.67554	6.29694	12.6919	12.2491	0.000162182	0.000162182	0.000162182	0.000162182	0.000162182	0.811987
SLC5A12	chr11:26688565-26743574	0.694719	6.2558	2.56353	2.56815	0.000162182	0.000162182	0.000162182	0.000162182	0.000162182	0.99515
DNA2	chr10:70173820-70231730	15.5219	6.2408	2.13057	2.1848	0.000162182	0.000162182	0.000162182	0.000162182	0.000162182	0.920978
TULP4	chr6:158733691-158932856	2.8942	6.2322	10.3344	11.5356	0.000162182	0.000162182	0.000162182	0.000162182	0.000162182	0.376389
CECR6	chr22:17597188-17602257	3.16858	6.22552	12.2754	13.4271	0.000162182	0.000162182	0.000162182	0.000162182	0.000162182	0.516457
SELRC1	chr1:53152013-53164038	23.0294	6.21232	12.9812	12.8911	0.000162182	0.000162182	0.000162182	0.000162182	0.000162182	0.969213
PRICKLE1	chr12:42852139-42983572	11.1676	6.19691	10.7843	10.7417	0.000162182	0.814938	0.000162182	0.758067	0.000162182	0.97937
FAM169A	chr5:74073398-74162663	10.7222	6.17884	12.3487	14.0867	0.000162182	0.26792	0.000162182	0.00978276	0.000162182	0.302052
CHRNB2	chr1:154540256-154552353	0.468847	6.14703	15.2988	12.2931	0.000162182	0.000162182	0.000162182	0.000162182	0.000162182	0.0686539
PIF1	chr15:65107832-65117838	22.0362	6.11238	1.1221	1.14489	0.000162182	0.000162182	0.000162182	0.000162182	0.000162182	1
LIPG	chr18:47088426-47119278	2.16606	6.10727	2.57916	2.2374	0.000162182	0.422915	0.000162182	0.884063	0.000162182	0.52382
BLM	chr15:91260578-91358686	14.0244	6.07647	1.63112	1.88323	0.000162182	0.000162182	0.000162182	0.000162182	0.000162182	1
CACNA1G	chr17:48633567-48704832	3.05827	6.04722	10.9342	11.319	0.000162182	0.000162182	0.000162182	0.000162182	0.000162182	0.801993
HSPA12A	chr10:118430702-118502085	2.72651	5.98444	12.7308	15.3236	0.000162182	0.000162182	0.000162182	0.000162182	0.000162182	0.133067
DSC2	chr18:28645941-28682388	9.46979	5.97279	2.24947	3.51703	0.000162182	0.000162182	0.000162182	0.000162182	0.000162182	0.00968106
WDR62	chr19:36545782-36596012	14.0531	5.95884	1.56875	1.35522	0.000162182	0.000162182	0.000162182	0.000162182	0.000162182	1
SMPD1	chr11:6411643-6416228	1.96785	5.89199	12.8103	12.6599	0.000162182	0.000162182	0.000162182	0.000162182	0.000162182	0.943507
DOCK6	chr19:11309968-11373168	9.90094	5.88321	3.29462	2.99702	0.000162182	0.000162182	0.000162182	0.000162182	0.000162182	0.585382
SMPD3	chr16:68392229-68482409	0.643134	5.87758	13.6303	15.735	0.000162182	0.000162182	0.000162182	0.000162182	0.000162182	0.248355
LHX1	chr17:35294771-35301915	1.1418	5.81051	15.5559	14.0998	0.000162182	0.000162182	0.000162182	0.000162182	0.000162182	0.466607
ALDH5A1	chr6:24495196-24537435	1.71062	5.8073	11.5572	15.5724	0.000162182	0.000162182	0.000162182	0.000162182	0.000162182	0.0131005
POU6F2	chr7:39017608-39504390	0.467253	5.72773	12.1003	11.2437	0.000162182	0.000162182	0.000162182	0.000162182	0.000162182	0.652934
STIL	chr1:47715810-47779819	12.1004	5.71219	2.12949	1.77303	0.000162182	0.000162182	0.000162182	0.000162182	0.000162182	0.402653
SHROOM4	chrX:50334642-50557044	2.29353	5.60404	2.55388	2.58629	0.000162182	0.55322	0.000162182	0.435012	0.000162182	0.94543
GATA2	chr3:128198264-128212030	0.252116	5.57185	1.86378	1.55656	0.000162182	1	0.000162182	1	0.000162182	1
SLC43A2	chr17:1477695-1532130	10.7189	5.54713	29.7357	33.661	0.000162182	0.000162182	0.000162182	0.000162182	0.000162182	0.318528
IQSEC2	chrX:53262057-53350522	12.8291	5.53697	14.5222	15.0905	0.000162182	0.572613	0.000162182	0.382722	0.000162182	0.8662
SOBP	chr6:107811316-107982513	1.41454	5.41527	15.0455	15.4602	0.000162182	0.000162182	0.000162182	0.000162182	0.000162182	0.846481
NTM	chr11:131240370-132206716	1.9957	5.4059	26.6263	34.028	0.000162182	0.000162182	0.000162182	0.000162182	0.000162182	0.0412352
KIAA1644	chr22:44639556-44708731	1.36752	5.34508	10.6001	15.864	0.000162182	0.000162182	0.000162182	0.000162182	0.000162182	0.00059469
PTPRM	chr18:7567313-8406859	2.82451	5.32344	10.18	19.7853	0.000162182	0.000162182	0.000162182	0.000162182	0.000162182	0.000162182
CACNA1A	chr19:13317255-13617274	2.71742	5.31692	13.296	8.17829	0.000162182	0.000162182	0.000162182	0.000162182	0.000162182	0.000162182
SFXN3	chr10:102790995-102800998	2.36663	5.30913	16.2384	21.2982	0.000162182	0.000162182	0.000162182	0.000162182	0.000162182	0.0250563
VASH2	chr1:213123886-213164927	29.8634	5.30039	19.8023	13.9749	0.000162182	0.00059469	0.000162182	0.000162182	0.000162182	0.00285207
FAM111B	chr11:58874657-58894888	11.7156	5.29341	1.5864	1.99073	0.000162182	0.000162182	0.000162182	0.000162182	0.000162182	1
BSN	chr3:49591921-49708982	0.720341	5.29085	10.469	10.9437	0.000162182	0.000162182	0.000162182	0.000162182	0.000162182	0.749964
CYLD	chr16:50775960-50835846	3.27258	5.28479	8.93285	10.5175	0.000162182	0.000162182	0.000162182	0.000162182	0.000162182	0.180642
PRRT4	chr7:127990378-128001739	1.30307	5.28444	18.3514	19.0035	0.000162182	0.000162182	0.000162182	0.000162182	0.000162182	0.815781
PPM1H	chr12:63037762-63328665	15.013	5.23799	11.5922	12.2156	0.000162182	0.0302048	0.000162182	0.0525799	0.000162182	0.699199
FAM20C	chr7:192968-300740	11.9581	5.22174	15.2036	18.6318	0.000162182	0.0713819	0.000162182	0.000162182	0.000162182	0.107993
IQGAP2	chr5:75699148-76003957	15.2889	5.21432	1.94487	2.69388	0.000162182	0.000162182	0.000162182	0.000162182	0.000162182	0.134247
SORBS1	chr10:97071529-97321171	10.3298	5.21165	8.97575	9.93232	0.000162182	0.285634	0.000162182	0.762669	0.000162182	0.447278
LMTK2	chr7:97736196-97838944	10.3425	5.20308	8.74859	9.80642	0.000162182	0.176963	0.000162182	0.662795	0.000162182	0.367647
GAS7	chr17:9813925-10101868	2.47356	5.19235	9.36344	16.6096	0.000162182	0.000162182	0.000162182	0.000162182	0.000162182	0.000162182
GABRA3	chrX:151335633-151619831	1.93331	5.1856	26.2292	36.2788	0.000162182	0.000162182	0.000162182	0.000162182	0.000162182	0.00611463
AMIGO1	chr1:110049445-110052336	1.1545	5.17975	13.3173	10.9166	0.000162182	0.000162182	0.000162182	0.000162182	0.000162182	0.176184
TRIM6	chr11:5617330-5665625	12.2364	5.15638	0.721499	1.22955	0.000162182	0.000162182	0.000162182	0.000162182	0.000162182	1
RUNX1T1	chr8:92967194-93115454	2.05252	5.14456	14.1085	18.4378	0.000162182	0.000162182	0.000162182	0.000162182	0.000162182	0.0231511
BACH2	chr6:90636246-91006627	0.989607	5.11369	8.99246	8.84972	0.000162182	0.000162182	0.000162182	0.000162182	0.000162182	0.909086
PDXK	chr21:45138977-45182188	12.3395	5.04943	10.2716	15.8456	0.000162182	0.131504	0.000162182	0.0144792	0.000162182	0.000162182
USP44	chr12:95910887-95945263	69.6736	5.0384	0.98697	0.760581	0.000162182	0.000162182	0.000162182	0.000162182	0.000162182	1
SCAPER	chr15:76640526-77176217	2.23784	5.03813	10.4684	12.2911	0.000162182	0.000162182	0.000162182	0.000162182	0.000162182	0.214195
IKZF2	chr2:213864410-214016333	0.61148	4.98226	2.42317	1.68939	0.000162182	0.000162182	0.000162182	1	0.000162182	0.0225986
BAI1	chr8:143545376-143626368	2.33173	4.97893	18.9803	23.7819	0.000162182	0.000162182	0.000162182	0.000162182	0.000162182	0.0564274
PAPLN	chr14:73704204-73741347	2.29583	4.9735	1.73398	2.14876	0.000162182	0.150912	0.000162182	0.725257	0.000162182	0.286352
NAV3	chr12:78225068-78606790	0.854543	4.96272	13.3281	12.1537	0.000162182	0.000162182	0.000162182	0.000162182	0.000162182	0.465814
PTCHD1	chrX:23352984-23414918	1.26768	4.95362	10.3311	10.499	0.000162182	0.000162182	0.000162182	0.000162182	0.000162182	0.916558
NRXN1	chr2:50145642-51259674	1.44421	4.94309	22.3829	24.6825	0.000162182	0.000162182	0.000162182	0.000162182	0.000162182	0.480455
RFTN1	chr3:16357351-16555222	2.14402	4.92291	10.8957	13.0457	0.000162182	0.000162182	0.000162182	0.000162182	0.000162182	0.189124
MPP1	chrX:154006958-154033802	13.2041	4.88622	12.692	14.223	0.000162182	0.81617	0.000162182	0.602264	0.000162182	0.46331
SYNE1	chr6:152442818-152958534	0.200259	4.88266	8.44732	10.5962	0.000162182	0.000162182	0.000162182	0.000162182	0.000162182	0.0618242
GRIA4	chr11:105480799-105852819	1.23992	4.87519	12.0536	13.7032	0.000162182	0.000162182	0.000162182	0.000162182	0.000162182	0.360442
MYO15B	chr17:73584138-73663269	1.18379	4.8458	1.69106	1.03858	0.000162182	1	0.000162182	1	0.000162182	1
IGSF11	chr3:118619478-118864898	1.25071	4.83347	1.24031	1.32883	0.000162182	1	0.000162182	1	0.000162182	1
CACNG8	chr19:54466289-54493469	0.802032	4.82535	9.0591	9.16493	0.000162182	0.000162182	0.000162182	0.000162182	0.000162182	0.93524
PCDH1	chr5:141232672-141257944	29.5317	4.81826	14.2586	19.7496	0.000162182	0.000162182	0.000162182	0.000162182	0.000162182	0.00467589
SHANK1	chr19:51165083-51220195	0.378235	4.80337	19.7778	17.8315	0.000162182	0.000162182	0.000162182	0.000162182	0.000162182	0.417711
NEGR1	chr1:71868624-72748277	0.199504	4.79894	11.881	16.8575	0.000162182	0.000162182	0.000162182	0.000162182	0.000162182	0.00331696
DNM3	chr1:171810620-172381857	0.743176	4.75762	23.7268	24.7301	0.000162182	0.000162182	0.000162182	0.000162182	0.000162182	0.805964
LRRC16B	chr14:24521205-24538937	1.54878	4.71001	12.8633	11.2753	0.000162182	0.000162182	0.000162182	0.000162182	0.000162182	0.321337
E2F2	chr1:23832919-23857712	1.05749	4.68125	0.655685	0.749837	0.000162182	1	0.000162182	1	0.000162182	1
FBLIM1	chr1:16085254-16113084	21.0059	4.67844	12.3952	10.6906	0.000162182	0.00125549	0.000162182	0.000162182	0.000162182	0.435321
CHST1	chr11:45669238-45687206	0.767914	4.67415	10.5023	12.2712	0.000162182	0.000162182	0.000162182	0.000162182	0.000162182	0.236067
BAALC	chr8:104145190-104242533	1.37801	4.60077	15.6343	30.4639	0.000162182	0.000162182	0.000162182	0.000162182	0.000162182	0.000162182
ZSCAN2	chr15:85144248-85166947	20.469	4.56453	11.0936	9.77927	0.000162182	0.00151025	0.000162182	0.000162182	0.000162182	0.552478
SPOCK1	chr5:136310986-136835018	9.0382	4.5491	16.5765	24.1003	0.000162182	0.000162182	0.000162182	0.000162182	0.000162182	0.000731223
CDCA2	chr8:25316512-25365425	16.0377	4.51004	1.32623	1.7818	0.000162182	0.000162182	0.000162182	0.000162182	0.000162182	1
LONRF2	chr2:100889752-100939195	0.277099	4.41427	20.9404	22.6584	0.000162182	0.000162182	0.000162182	0.000162182	0.000162182	0.553192
CEP152	chr15:49030134-49103343	8.26087	4.40728	1.41492	1.08548	0.000162182	0.000162182	0.000162182	0.000162182	0.000162182	1
PTRF	chr17:40554466-40575338	49.5992	4.38115	13.1086	27.894	0.000162182	0.000162182	0.000162182	0.000162182	0.000162182	0.000162182
MYO1E	chr15:59428167-59665071	21.7488	4.36385	0.965487	2.26081	0.000162182	0.000162182	0.000162182	0.000162182	0.000162182	0.00059469
PLXNA4	chr7:131808090-132333447	0.402554	4.34417	18.2483	21.5274	0.000162182	0.000162182	0.000162182	0.000162182	0.000162182	0.207172
ONECUT2	chr18:55102916-55158530	0.474141	4.33714	8.25713	7.28531	0.000162182	0.000162182	0.000162182	0.000162182	0.000162182	0.319124
TPPP	chr5:659976-693510	0.533307	4.32953	11.4188	12.261	0.000162182	0.000162182	0.000162182	0.000162182	0.000162182	0.594264
ELMO1	chr7:36892510-37488895	1.93472	4.32912	13.9705	12.9068	0.000162182	0.000162182	0.000162182	0.000162182	0.000162182	0.577736
UNC13A	chr19:17712136-17799008	6.50742	4.30889	18.4009	15.387	0.000162182	0.000162182	0.000162182	0.000162182	0.000162182	0.146361
KCNC1	chr11:17757494-17804602	0.203332	4.28774	8.46755	10.3037	0.000162182	0.000162182	0.000162182	0.000162182	0.000162182	0.15321
TRIM9	chr14:51441980-51562422	1.39533	4.27577	10.3257	13.2099	0.000162182	0.000162182	0.000162182	0.000162182	0.000162182	0.0496399
C11orf82	chr11:82612736-82645699	13.7995	4.26577	0.834844	0.827457	0.000162182	0.000162182	0.000162182	0.000162182	0.000162182	1
PAK7	chr20:9518036-9819687	0.255787	4.21795	8.81183	12.2938	0.000162182	0.000162182	0.000162182	0.000162182	0.000162182	0.00875253
KIAA0513	chr16:85061409-85127828	1.55254	4.19545	10.4975	14.2013	0.000162182	0.000162182	0.000162182	0.000162182	0.000162182	0.0100897
GRIK2	chr6:101846860-102517958	0.427872	4.17943	7.40746	8.33252	0.000162182	0.000162182	0.000162182	0.000162182	0.000162182	0.404225
ARHGEF16	chr1:3371146-3397677	12.4285	4.17747	0.93638	0.767134	0.000162182	0.000162182	0.000162182	0.000162182	0.000162182	1
BVES	chr6:105544698-105585049	1.95464	4.16121	1.28718	1.48931	0.000162182	1	0.000162182	1	0.000162182	1
ST8SIA4	chr5:100142638-100238987	0.311896	4.15806	9.89737	9.18544	0.000162182	0.000162182	0.000162182	0.000162182	0.000162182	0.609259
CRYBG3	chr3:97540883-97691295	2.14373	4.14222	1.3523	1.26188	0.000162182	0.0126078	0.000162182	0.00225355	0.000162182	1
C17orf96	chr17:36827958-36831187	8.3554	4.09993	0.870784	1.27206	0.000162182	0.000162182	0.000162182	0.000162182	0.000162182	1
CADM2	chr3:85008132-86123579	0.345222	4.07378	9.31094	10.3333	0.000162182	0.000162182	0.000162182	0.000162182	0.000162182	0.410925
MMP24	chr20:33814538-33864804	12.2093	4.04295	23.272	32.1258	0.000162182	0.000162182	0.000162182	0.000162182	0.000162182	0.00445245
QRICH2	chr17:74270129-74303761	2.03002	4.04213	7.87889	7.88154	0.000162182	0.000162182	0.000162182	0.000162182	0.000162182	0.997863
EYA1	chr8:72109667-72274467	0.913305	4.01668	1.51678	1.67307	0.000162182	1	0.000162182	1	0.000162182	1
IQSEC3	chr12:176048-287625	1.17593	4.00541	12.2755	9.77184	0.000162182	0.000162182	0.000162182	0.000162182	0.000162182	0.115323
CEP170B	chr14:105331649-105363107	9.08052	4.00085	9.11509	11.6064	0.000162182	0.979511	0.000162182	0.0236032	0.000162182	0.0484711
CDH6	chr5:31193761-31329253	1.11691	3.99991	9.72495	9.31906	0.000162182	0.000162182	0.000162182	0.000162182	0.000162182	0.753342
KIAA1549L	chr11:33563876-33695646	1.22048	3.98301	7.95759	9.32573	0.000162182	0.000162182	0.000162182	0.000162182	0.000162182	0.192798
SHC3	chr9:91620685-91793682	1.04426	3.96235	17.6947	20.46	0.000162182	0.000162182	0.000162182	0.000162182	0.000162182	0.251354
PDE5A	chr4:120375937-120549981	6.88477	3.93558	1.57987	1.83491	0.000162182	0.000162182	0.000162182	0.000162182	0.000162182	1
TMEM130	chr7:98444110-98467673	1.3947	3.93366	19.7593	26.8273	0.000162182	0.000162182	0.000162182	0.000162182	0.000162182	0.0106979
TRNP1	chr1:27320194-27327377	31.2187	3.93123	10.9762	15.342	0.000162182	0.000162182	0.000162182	0.000162182	0.000162182	0.0255973
RIMS4	chr20:43374487-43438979	14.6305	3.89561	16.8576	26.6764	0.000162182	0.258504	0.000162182	0.000162182	0.000162182	0.000162182
PCNXL2	chr1:233119881-233431459	11.4797	3.89063	10.4703	9.05402	0.000162182	0.479102	0.000162182	0.0267769	0.000162182	0.254285
ITGA3	chr17:48133339-48167849	16.0835	3.8868	11.4	13.7241	0.000162182	0.00445245	0.000162182	0.148798	0.000162182	0.138823
ATXN1	chr6:16299342-16761721	0.793267	3.87888	6.6354	7.21163	0.000162182	0.000162182	0.000162182	0.000162182	0.000162182	0.531405
SLC1A2	chr11:35272751-35441610	0.909569	3.86751	19.8372	17.5139	0.000162182	0.000162182	0.000162182	0.000162182	0.000162182	0.335388
SHISA7	chr19:55940104-55954230	0.532946	3.84515	9.93418	7.4313	0.000162182	0.000162182	0.000162182	0.000162182	0.000162182	0.0175701
XKR7	chr20:30555804-30586256	1.22709	3.83942	9.40469	8.72698	0.000162182	0.000162182	0.000162182	0.000162182	0.000162182	0.648884
UNC5B	chr10:72972291-73062635	7.94379	3.79393	7.35326	9.77256	0.000162182	0.575061	0.000162182	0.0631859	0.000162182	0.0214667
DYNC1I1	chr7:95401817-95727736	0.92213	3.78566	12.2401	18.3635	0.000162182	0.000162182	0.000162182	0.000162182	0.000162182	0.000996794
SCN2A	chr2:166095911-166248820	0.415901	3.777	18.5441	25.6672	0.000162182	0.000162182	0.000162182	0.000162182	0.000162182	0.0047869
C18orf54	chr18:51885170-51908404	7.8409	3.71969	1.09317	1.27792	0.000162182	0.000162182	0.000162182	0.000162182	0.000162182	1
UNC79	chr14:93799564-94173689	0.712871	3.70392	7.57352	6.34038	0.000162182	0.000162182	0.000162182	0.000162182	0.000162182	0.1576
TNC	chr9:117781853-117880536	8.30894	3.70086	12.4855	40.7629	0.000162182	0.000455457	0.000162182	0.000162182	0.000162182	0.000162182
TTBK1	chr6:43211221-43255997	0.839477	3.69322	7.8645	7.20167	0.000162182	0.000162182	0.000162182	0.000162182	0.000162182	0.517546
TENM2	chr5:166711842-167691162	0.207603	3.67942	9.78639	12.364	0.000162182	0.000162182	0.000162182	0.000162182	0.000162182	0.0491475
FREM2	chr13:39261172-39461267	7.07904	3.6527	0.991597	1.9716	0.000162182	0.000162182	0.000162182	0.000162182	0.000162182	1
POLQ	chr3:121150272-121264853	6.40913	3.59073	0.553612	0.891454	0.000162182	0.000162182	0.000162182	0.000162182	0.000162182	1
CCNJL	chr5:159678670-159739573	10.139	3.58046	0.913444	1.33622	0.000162182	0.000162182	0.000162182	0.000162182	0.000162182	1
CTGF	chr6:132269316-132272518	22.0874	3.53166	18.2262	31.8767	0.000162182	0.140215	0.000162182	0.00112632	0.000162182	0.000162182
FAM227A	chr22:38974124-39052634	0.931091	3.42658	1.7099	1.56597	0.000162182	1	0.000162182	1	0.000162182	1
SEZ6L	chr22:26565439-26779563	0.254399	3.36326	30.7935	55.1017	0.000162182	0.000162182	0.000162182	0.000162182	0.000162182	0.000162182
EHD2	chr19:48216600-48246391	7.6997	3.33534	8.51645	11.6408	0.000162182	0.51301	0.000162182	0.00059469	0.000162182	0.0160434
FRY	chr13:32605436-32870776	1.01109	3.23341	7.75057	10.9087	0.000162182	0.000162182	0.000162182	0.000162182	0.000162182	0.00285207
TNFRSF21	chr6:47199267-47277680	26.8612	3.21861	12.2227	18.7832	0.000162182	0.000162182	0.000162182	0.000864366	0.000162182	0.000311969
SLITRK3	chr3:164904507-164914469	0.504681	3.18322	9.3632	10.0465	0.000162182	0.000162182	0.000162182	0.000162182	0.000162182	0.615475
GABRG2	chr5:161494647-161582545	0.394156	3.02202	15.2221	17.5	0.000162182	0.000162182	0.000162182	0.000162182	0.000162182	0.283309
BMPR1B	chr4:95679127-96079601	0.522658	3.00384	0.747028	1.21709	0.000162182	1	0.000162182	1	0.000162182	1
AFF3	chr2:100163715-100759037	0.260577	2.99601	10.2063	9.52033	0.000162182	0.000162182	0.000162182	0.000162182	0.000162182	0.608642
SPOCK3	chr4:167654535-168155741	0.667543	2.97102	9.10918	18.358	0.000162182	0.000162182	0.000162182	0.000162182	0.000162182	0.000162182
ERC2	chr3:55542335-56502391	0.864454	2.93884	7.12572	7.93941	0.000162182	0.000162182	0.000162182	0.000162182	0.000162182	0.421159
ASXL3	chr18:31158540-31327399	0.248191	2.9382	6.21139	8.11894	0.000162182	0.000162182	0.000162182	0.000162182	0.000162182	0.0302048
PHOX2B	chr4:41746098-41750987	0	2.9214	10.1709	10.3335	0.000162182	0.000162182	0.000162182	0.000162182	0.000162182	0.923835
MARCH4	chr2:217122584-217236750	0.690512	2.89872	20.0699	19.5358	0.000162182	0.000162182	0.000162182	0.000162182	0.000162182	0.84906
PDE4D	chr5:58264865-59843484	0.652706	2.87769	7.47582	8.86181	0.000162182	0.000162182	0.000162182	0.000162182	0.000162182	0.187532
SATB2	chr2:200134222-200337481	1.2139	2.85903	0.518537	0.607176	0.000162182	1	0.000162182	1	0.000162182	1
CYR61	chr1:86046443-86049648	27.9866	2.82668	19.6293	27.2062	0.000162182	0.00411372	0.000162182	0.829172	0.000162182	0.0111075
ST8SIA3	chr18:55019720-55036161	1.24431	2.80731	10.424	11.2554	0.000162182	0.000162182	0.000162182	0.000162182	0.000162182	0.551546
CLSTN2	chr3:139654026-140286919	0.396881	2.76805	8.83879	10.1974	0.000162182	0.000162182	0.000162182	0.000162182	0.000162182	0.277109
MID2	chrX:107069083-107174867	1.09159	2.72787	8.42278	9.51427	0.000162182	0.000162182	0.000162182	0.000162182	0.000162182	0.352203
SYT6	chr1:114631913-114696472	14.7178	2.72159	7.16957	10.9255	0.000162182	0.000162182	0.000162182	0.00567695	0.000162182	0.00059469
EPHA10	chr1:38181645-38230824	0.686209	2.71331	9.4691	8.77251	0.000162182	0.000162182	0.000162182	0.000162182	0.000162182	0.625825
FBN1	chr15:48700502-48937985	5.99078	2.68704	6.76097	13.6745	0.000162182	0.342068	0.000162182	0.000162182	0.000162182	0.000162182
AMER3	chr2:131513076-131525707	0.204601	2.66227	7.99413	6.98739	0.000162182	0.000162182	0.000162182	0.000162182	0.000162182	0.299082
PCDH9	chr13:66876965-67804468	0.247156	2.64547	8.69741	11.9687	0.000162182	0.000162182	0.000162182	0.000162182	0.000162182	0.00834024
CPEB2	chr4:15004297-15071777	1.11798	2.59514	7.32387	11.1986	0.000162182	0.000162182	0.000162182	0.000162182	0.000162182	0.000311969
JAG2	chr14:105607317-105635161	4.68795	2.57594	5.42073	6.89692	0.000162182	0.31837	0.000162182	0.000996794	0.000162182	0.0721567
CACNA1E	chr1:181452685-181775921	0.17035	2.54409	18.3258	15.94	0.000162182	0.000162182	0.000162182	0.000162182	0.000162182	0.26839
PAMR1	chr11:35453375-35547176	6.2081	2.54028	7.25527	10.1985	0.000162182	0.364929	0.000162182	0.000162182	0.000162182	0.022026
MFSD6	chr2:191273080-191367041	0.6632	2.53641	7.0139	6.89302	0.000162182	0.000162182	0.000162182	0.000162182	0.000162182	0.915244
CACNA1C	chr12:2162415-2807115	0.395272	2.51573	10.4579	8.89294	0.000162182	0.000162182	0.000162182	0.000162182	0.000162182	0.185803
EIF4E3	chr3:71728439-71804328	4.76658	2.5077	5.04836	5.18743	0.000162182	0.758566	0.000162182	0.586573	0.000162182	0.8833
UNC5C	chr4:96083655-96470361	0.114401	2.43922	5.29614	6.35522	0.000162182	0.000162182	0.000162182	0.000162182	0.000162182	0.144492
PCDH7	chr4:30722029-31148423	8.10827	2.40032	7.7634	11.4891	0.000162182	0.770787	0.000162182	0.00138372	0.000162182	0.000996794
RCAN3	chr1:24822822-24863510	7.4101	2.38943	11.0996	11.6141	0.000162182	0.00501203	0.000162182	0.00059469	0.000162182	0.775559
VGF	chr7:100805789-100808852	17.9027	2.35571	106.168	82.4827	0.000162182	0.000162182	0.000162182	0.000162182	0.000162182	0.0351128
ADAM19	chr5:156904311-157002783	8.42522	2.35398	6.36895	7.1419	0.000162182	0.0260587	0.000162182	0.141847	0.000162182	0.380073
GPR155	chr2:175296299-175351816	0.544496	2.35138	5.98623	5.58252	0.000162182	0.000162182	0.000162182	0.000162182	0.000162182	0.620912
NQO1	chr16:69743303-69760533	30.499	2.33592	13.1526	15.0204	0.000162182	0.000162182	0.000162182	0.000162182	0.000162182	0.340958
DBC1	chr9:121928907-122131739	14.3624	2.32965	8.99597	15.4276	0.000162182	0.000162182	0.000162182	0.558502	0.000162182	0.000162182
GUCY1A2	chr11:106544737-106889171	0.1666	2.30314	5.20972	6.6395	0.000162182	0.000162182	0.000162182	0.000162182	0.000162182	0.0354569
DLG2	chr11:83166055-85338314	0.707381	2.29022	7.37142	9.08944	0.000162182	0.000162182	0.000162182	0.000162182	0.000162182	0.0997984
CHAC1	chr15:41245635-41248717	24.1431	2.28067	9.11864	11.5378	0.000162182	0.000162182	0.000162182	0.000162182	0.000162182	0.19794
KIAA1377	chr11:101761404-101871793	0.683512	2.27938	4.32519	4.65311	0.000162182	0.000162182	0.000162182	0.000162182	0.000162182	0.63086
SLC12A5	chr20:44650328-44688789	0.242787	2.24553	13.5096	21.2037	0.000162182	0.000162182	0.000162182	0.000162182	0.000162182	0.000162182
TLN2	chr15:62939509-63136829	3.9916	2.24164	4.79577	8.3537	0.000162182	0.141181	0.000162182	0.000162182	0.000162182	0.000162182
SOCS3	chr17:76352858-76356158	9.16535	2.21666	6.1551	8.85068	0.000162182	0.0098842	0.000162182	0.824152	0.000162182	0.0255086
NEURL	chr10:105253734-105352309	0.519505	2.20042	9.82567	11.8457	0.000162182	0.000162182	0.000162182	0.000162182	0.000162182	0.143948
LHFPL4	chr3:9540044-9595486	8.29447	2.20006	22.0536	27.8073	0.000162182	0.000162182	0.000162182	0.000162182	0.000162182	0.0488062
UNC80	chr2:210636716-210864024	0.144785	2.19954	6.13054	4.38699	0.000162182	0.000162182	0.000162182	0.000162182	0.000162182	0.00411372
LPPR4	chr1:99729847-99775138	0.490551	2.18173	11.2772	13.6746	0.000162182	0.000162182	0.000162182	0.000162182	0.000162182	0.121266
ASPHD2	chr22:26825279-26840978	4.89455	2.17609	6.36808	8.15743	0.000162182	0.118108	0.000162182	0.000162182	0.000162182	0.111335
APBA1	chr9:72042448-72287275	0.268207	2.15731	10.0584	16.8268	0.000162182	0.000162182	0.000162182	0.000162182	0.000162182	0.000162182
UBE2QL1	chr5:6448735-6496834	0.362949	2.11793	7.58119	8.55922	0.000162182	0.000162182	0.000162182	0.000162182	0.000162182	0.367125
TNNI1	chr1:201372894-201390874	0.497205	2.10072	5.00203	6.65209	0.000162182	0.000162182	0.000162182	0.000162182	0.000162182	0.0295774
KIF26B	chr1:245318286-245866428	0.312504	2.06908	5.79282	8.95453	0.000162182	0.000162182	0.000162182	0.000162182	0.000162182	0.000311969
RBFOX1	chr16:6069131-7763340	0.274286	2.04383	10.9146	15.558	0.000162182	0.000162182	0.000162182	0.000162182	0.000162182	0.00285207
SYNGR3	chr16:2039945-2044276	5.18529	1.99221	13.9351	26.2848	0.000162182	0.000162182	0.000162182	0.000162182	0.000162182	0.000162182
UNC5A	chr5:176237559-176326333	4.7396	1.98267	7.19936	7.58489	0.000162182	0.00823578	0.000162182	0.00059469	0.000162182	0.754804
CALB1	chr8:91070837-91095107	5.07876	1.91174	12.5034	15.4615	0.000162182	0.000162182	0.000162182	0.000162182	0.000162182	0.114456
GLT1D1	chr12:129338080-129469509	5.26562	1.91109	6.72707	6.07945	0.000162182	0.16534	0.000162182	0.388211	0.000162182	0.587167
JMY	chr5:78531924-78623038	3.47399	1.86816	4.11992	4.22834	0.000162182	0.206065	0.000162182	0.0967895	0.000162182	0.861685
FLT1	chr13:28874482-29069265	36.5158	1.82588	6.67641	10.4483	0.000162182	0.000162182	0.000162182	0.000162182	0.000162182	0.00176171
ETV5	chr3:185764105-185826901	5.93954	1.75473	4.84221	7.19262	0.000162182	0.206999	0.000162182	0.146092	0.000162182	0.00802735
BOK	chr2:242483800-242513553	18.6465	1.75283	6.34804	8.4316	0.000162182	0.000162182	0.000162182	0.000162182	0.000162182	0.0811709
PRKCB	chr16:23847299-24231932	5.25357	1.68977	15.6746	19.2912	0.000162182	0.000162182	0.000162182	0.000162182	0.000162182	0.156188
SNCB	chr5:176047209-176057557	13.0019	1.64763	15.5521	23.1615	0.000162182	0.311686	0.000162182	0.000162182	0.000162182	0.00968106
RBFOX3	chr17:77085426-77478563	4.66744	1.62499	9.91811	10.8736	0.000162182	0.000162182	0.000162182	0.000162182	0.000162182	0.565484
ETV4	chr17:41605210-41623800	109.182	1.54534	17.2849	13.9255	0.000162182	0.000162182	0.000162182	0.000162182	0.000162182	0.124322
PRUNE2	chr9:79226291-79521003	3.56162	1.48727	2.72873	4.70288	0.000162182	0.0337262	0.000162182	0.00916517	0.000162182	0.000162182
SAMD4A	chr14:55034329-55260033	4.65468	1.4458	3.5259	5.27487	0.000162182	0.0533245	0.000162182	0.322214	0.000162182	0.00331696
KIAA1244	chr6:138483052-138665800	4.29016	1.41563	6.06003	6.39534	0.000162182	0.00377327	0.000162182	0.000162182	0.000162182	0.681812
SLC1A1	chr9:4490426-4587469	8.74885	1.36611	7.03093	10.4038	0.000162182	0.127096	0.000162182	0.147572	0.000162182	0.00445245
THBS1	chr15:39873279-39889668	12.1702	1.35735	10.8538	37.9251	0.000162182	0.385469	0.000162182	0.000162182	0.000162182	0.000162182
LINC00617	chr14:96343108-96391908	8.963	1.3348	8.4073	14.5076	0.000162182	0.6957	0.000162182	0.000162182	0.000162182	0.000162182
ADCY1	chr7:45614124-45762714	3.65942	1.14519	6.94315	11.9739	0.000162182	0.000162182	0.000162182	0.000162182	0.000162182	0.000162182
CPNE7	chr16:89642175-89663654	7.28541	1.10273	7.80647	8.6287	0.000162182	0.704333	0.000162182	0.260413	0.000162182	0.571901
VSNL1	chr2:17721806-17837706	15.6497	1.09115	9.46713	16.2267	0.000162182	0.000731223	0.000162182	0.798016	0.000162182	0.000455457
OLFML2A	chr9:127539436-127577159	5.40488	1.08252	12.8034	48.4579	0.000162182	0.000162182	0.000162182	0.000162182	0.000162182	0.000162182
GLS2	chr12:56862300-56882181	7.96041	1.05358	6.08586	5.25868	0.000162182	0.195959	0.000162182	0.0193795	0.000162182	0.492486
GRID2	chr4:93225549-94693649	6.40499	0.984632	3.75118	4.11599	0.000162182	0.00138372	0.000162182	0.00225355	0.000162182	0.649848
UNC5D	chr8:35092974-35652181	4.71825	0.884243	2.51362	4.6065	0.000162182	0.000162182	0.000162182	0.862695	0.000162182	0.000162182
COL12A1	chr6:75794041-75915623	9.76096	0.855272	7.35673	35.559	0.000162182	0.0187199	0.000162182	0.000162182	0.000162182	0.000162182
RET	chr10:43572516-43625797	2.7052	0.836714	11.5983	11.8995	0.000162182	0.000162182	0.000162182	0.000162182	0.000162182	0.863675
FHDC1	chr4:153864134-153900848	6.4391	0.83283	3.6759	5.19862	0.000162182	0.000162182	0.000162182	0.0706863	0.000162182	0.0159487
PPP1R16B	chr20:37434347-37551667	5.01456	0.824507	3.13177	4.63966	0.000162182	0.00151025	0.000162182	0.567201	0.000162182	0.00844394
HTR3A	chr11:113845796-113861034	6.49603	0.822167	23.7965	19.605	0.000162182	0.000162182	0.000162182	0.000162182	0.000162182	0.135364
SPRY4	chr5:141689991-141704620	22.1766	0.773033	6.76914	7.41174	0.000162182	0.000162182	0.000162182	0.000162182	0.000162182	0.534114
FAM129A	chr1:184760165-184943682	5.0971	0.75424	3.42721	4.77986	0.000162182	0.00377327	0.000162182	0.629702	0.000162182	0.0184344
SERPINE1	chr7:100770369-100782547	36.0451	0.664834	4.59709	6.95833	0.000162182	0.000162182	0.000162182	0.000162182	0.000162182	0.0104994
PPP2R2C	chr4:6322304-6565327	3.79139	0.338532	13.1074	22.2194	0.000162182	0.000162182	0.000162182	0.000162182	0.000162182	0.000162182
HIP1R	chr12:123320038-123347507	15.7129	31.0557	92.5909	47.9537	0.000162182	0.000162182	0.000162182	0.000162182	0.000311969	0.000162182
MPST	chr22:37406899-37425863	48.0336	26.0513	10.8559	14.6788	0.000162182	0.000162182	0.000162182	0.000162182	0.000311969	0.0937116
PSD3	chr8:18384812-18871196	3.74056	23.3525	12.1265	15.0811	0.000162182	0.000162182	0.000162182	0.000162182	0.000311969	0.0774522
ACAA2	chr18:47309873-47340251	56.772	18.0944	7.28254	10.4905	0.000162182	0.000162182	0.000162182	0.000162182	0.000311969	0.0346811
PROSER1	chr13:39584001-39612213	32.0786	16.8885	10.5181	11.0733	0.000162182	0.000162182	0.000162182	0.000162182	0.000311969	0.719786
ATP1B2	chr17:7554253-7561089	7.24065	12.3057	31.9672	20.4118	0.000162182	0.000162182	0.000162182	0.000162182	0.000311969	0.000162182
DPF1	chr19:38701648-38720317	5.31162	10.6447	20.5428	18.0885	0.000162182	0.000162182	0.000162182	0.000162182	0.000311969	0.344421
FZD9	chr7:72848108-72850450	2.743	10.1918	3.21957	5.02748	0.000162182	0.535894	0.000162182	0.00343239	0.000311969	0.036418
RBBP8	chr18:20513294-20606449	16.7203	7.77055	2.78797	4.24501	0.000162182	0.000162182	0.000162182	0.000162182	0.000311969	0.033195
FAM222B	chr17:27082995-27169841	21.734	6.6069	12.9153	10.8091	0.000162182	0.000162182	0.000162182	0.000162182	0.000311969	0.165554
AAK1	chr2:69685126-69870977	2.1421	4.36036	10.0278	6.59355	0.000162182	0.000162182	0.000162182	0.000162182	0.000311969	0.000162182
VIPR2	chr7:158820865-158937649	0.862959	2.93184	0.741202	0.84824	0.000162182	1	0.000162182	1	0.000311969	1
MAP6	chr11:75297962-75379479	3.2322	69.5952	123.89	107.823	0.000162182	0.000162182	0.000162182	0.000162182	0.000455457	0.309905
TNRC6C	chr17:76000317-76107880	4.83519	10.0729	17.9824	14.9652	0.000162182	0.000162182	0.000162182	0.000162182	0.000455457	0.135713
ZBTB4	chr17:7362684-7387568	6.23238	9.70549	16.2686	14.6668	0.000162182	0.000162182	0.000162182	0.000162182	0.000455457	0.414409
CHEK2	chr22:29083730-29137822	33.1807	7.22735	2.22912	2.67426	0.000162182	0.000162182	0.000162182	0.000162182	0.000455457	0.556091
LOC643837	chr1:762970-794826	1.63821	4.86148	10.981	7.83052	0.000162182	0.000162182	0.000162182	0.000162182	0.000455457	0.00718593
ELL2	chr5:95220801-95297775	10.4164	4.56976	1.83451	2.60785	0.000162182	0.000162182	0.000162182	0.000162182	0.000455457	0.0563542
ITGA2	chr5:52285155-52390609	1.13382	3.38866	1.23523	1.92214	0.000162182	1	0.000162182	1	0.000455457	1
XRCC6	chr22:42017294-42060052	400.124	177.704	101.766	117.943	0.000162182	0.000162182	0.000162182	0.000162182	0.00059469	0.239628
USP11	chrX:47092313-47107727	76.2754	131.342	229.055	201.66	0.000162182	0.000162182	0.000162182	0.000162182	0.00059469	0.371671
C1orf61	chr1:156374054-156399184	5.96364	39.969	7.41581	23.8161	0.000162182	0.46308	0.000162182	0.000162182	0.00059469	0.000162182
RREB1	chr6:7107829-7252213	5.74283	3.10271	1.1128	1.82395	0.000162182	0.000162182	0.000162182	0.000162182	0.00059469	1
NFE2L1	chr17:46125685-46138907	120.828	69.7834	110.921	104.379	0.000162182	0.542536	0.000162182	0.225813	0.000731223	0.675379
CLIP3	chr19:36505561-36523797	9.62595	31.6171	51.862	47.5173	0.000162182	0.000162182	0.000162182	0.000162182	0.000731223	0.508761
TAGLN	chr11:117049938-117075508	316.342	6.05751	64.8229	53.5019	0.000162182	0.000162182	0.000162182	0.000162182	0.000731223	0.253193
GALNT14	chr2:31133330-31361592	6.28957	1.54847	4.85719	3.84471	0.000162182	0.145596	0.000162182	0.00249598	0.000731223	0.243959
C14orf166	chr14:52456227-52471420	262.061	117.14	74.7281	78.7664	0.000162182	0.000162182	0.000162182	0.000162182	0.000864366	0.70425
CRKL	chr22:21271713-21308037	50.1152	29.4916	17.6665	19.978	0.000162182	0.000162182	0.000162182	0.000162182	0.000864366	0.322597
PGM2	chr4:37828281-37864559	17.8498	8.03351	3.42043	4.70957	0.000162182	0.000162182	0.000162182	0.000162182	0.000864366	0.0878927
LRRC55	chr11:56949220-56959188	0.713327	6.94543	12.2322	10.8924	0.000162182	0.000162182	0.000162182	0.000162182	0.000864366	0.373976
THSD7A	chr7:11410061-11871824	0.252954	6.15005	9.98667	9.0413	0.000162182	0.000162182	0.000162182	0.000162182	0.000864366	0.433367
C4orf46	chr4:159587830-159593202	16.892	10.1109	4.60237	6.23562	0.000162182	0.000162182	0.000162182	0.000162182	0.000996794	0.0630308
REEP4	chr8:21995532-21999448	23.3006	9.22632	3.0729	4.54225	0.000162182	0.000162182	0.000162182	0.000162182	0.000996794	0.137987
CYB5D2	chr17:4046461-4060995	4.97915	13.5518	26.0067	22.5175	0.000162182	0.000162182	0.000162182	0.000162182	0.00112632	0.322429
CSE1L	chr20:47662782-47713497	130.75	40.3828	25.6032	28.1929	0.000162182	0.000162182	0.000162182	0.000162182	0.00125549	0.442263
PLXNA2	chr1:208195587-208417665	0.571761	8.75602	14.2595	12.5516	0.000162182	0.000162182	0.000162182	0.000162182	0.00125549	0.31343
SLC8A1	chr2:40144773-40739575	2.06555	7.59756	13.6154	11.0776	0.000162182	0.000162182	0.000162182	0.000162182	0.00125549	0.0880437
PPP1R3E	chr14:23765111-23772057	0.921966	3.75408	8.92257	6.05218	0.000162182	0.000162182	0.000162182	0.000162182	0.00125549	0.00320071
PTX3	chr3:156977531-157221415	4.33987	29.7046	7.70087	17.5327	0.000162182	0.00895851	0.000162182	0.000162182	0.00138372	0.000162182
SLC22A15	chr1:116519118-116612675	1.43794	3.29774	7.12426	5.50914	0.000162182	0.000162182	0.000162182	0.000162182	0.00138372	0.0691275
TMEM214	chr2:27255773-27264565	19.0576	10.8063	17.7729	16.1934	0.000162182	0.613452	0.000162182	0.155497	0.00163661	0.488496
TK1	chr17:76170159-76183285	108.712	20.2258	9.57724	12.8339	0.000162182	0.000162182	0.000162182	0.000162182	0.00176171	0.0843292
SPATA6	chr1:48761043-48937876	3.7335	6.60189	3.71987	4.07881	0.000162182	0.985217	0.000162182	0.578617	0.00176171	0.606425
KCNS3	chr2:18059944-18114225	13.7203	4.92218	1.31911	2.06661	0.000162182	0.000162182	0.000162182	0.000162182	0.00176171	0.155625
PHF5A	chr22:41855720-41864708	61.4716	33.2816	16.943	20.885	0.000162182	0.000162182	0.000162182	0.000162182	0.0018848	0.232767
RHPN1	chr8:144451024-144466390	6.15735	12.1909	6.79143	8.26992	0.000162182	0.547123	0.000162182	0.023516	0.0018848	0.176239
TRIP10	chr19:6739706-6751529	40.5896	8.70024	3.27464	4.70604	0.000162182	0.000162182	0.000162182	0.000162182	0.0018848	0.124459
SNRPB	chr20:2442280-2451499	361	122.089	75.2092	85.0636	0.000162182	0.000162182	0.000162182	0.000162182	0.00200792	0.338921
HSD17B4	chr5:118788137-118878030	98.0811	44.9999	28.4225	31.4129	0.000162182	0.000162182	0.000162182	0.000162182	0.00200792	0.434243
TAOK3	chr12:118587605-118810750	4.85021	18.7128	35.2831	26.9127	0.000162182	0.000162182	0.000162182	0.000162182	0.00200792	0.0236032
TP53TG1	chr7:86954663-86974808	8.81421	33.1993	12.4173	18.5826	0.000162182	0.204043	0.000162182	0.000864366	0.0021313	0.0758129
KCNJ8	chr12:21917888-21927755	1.82521	5.43717	1.49727	2.63275	0.000162182	1	0.000162182	0.139647	0.00225355	0.0585384
ASNS	chr7:97481428-97501854	110.535	40.4039	71.9547	59.1218	0.000162182	0.000162182	0.000162182	0.000162182	0.0023747	0.110455
FLRT1	chr11:63766029-63933585	1.05524	4.11529	10.2694	8.22422	0.000162182	0.000162182	0.000162182	0.000162182	0.00261489	0.151905
GDI1	chrX:153665258-153671814	87.5744	265.108	464.843	399.549	0.000162182	0.000162182	0.000162182	0.000162182	0.00273572	0.318428
MYBL2	chr20:42295708-42345122	93.2979	11.1463	4.4619	7.16193	0.000162182	0.000162182	0.000162182	0.000162182	0.00296841	0.00771326
SLC1A3	chr5:36606456-36688436	9.58924	33.8974	8.57131	23.7995	0.000162182	0.475701	0.000162182	0.000162182	0.00308623	0.000162182
GPRC5B	chr16:19870292-19896151	49.1204	23.5292	13.4776	16.4509	0.000162182	0.000162182	0.000162182	0.000162182	0.00308623	0.121196
TJP1	chr15:29992356-30114706	31.7597	18.098	9.41049	12.8332	0.000162182	0.000162182	0.000162182	0.000162182	0.00320071	0.0099898
LBH	chr2:30454396-30482899	29.0999	56.1352	111.734	79.3678	0.000162182	0.000162182	0.000162182	0.000162182	0.00331696	0.00366004
BOC	chr3:112931374-113160361	1.68484	13.4957	4.37555	8.35098	0.000162182	0.000162182	0.000162182	0.000162182	0.00331696	0.00138372
SEMA4A	chr1:156119734-156147542	6.56471	3.37237	9.29285	5.65323	0.000162182	0.0167188	0.000162182	0.321872	0.00343239	0.00125549
CYFIP1	chr15:22892683-23003603	34.973	21.7037	12.9924	15.484	0.000162182	0.000162182	0.000162182	0.000162182	0.00366004	0.176655
GPM6B	chrX:13789061-13956831	105.613	242.48	134.103	163.699	0.000162182	0.0716922	0.000162182	0.000311969	0.00388786	0.150185
TMEM106C	chr12:48357329-48362661	10.0324	83.5719	50.3125	58.9894	0.000162182	0.000162182	0.000162182	0.000162182	0.0040018	0.205102
NOB1	chr16:69775756-69788871	57.338	19.2879	10.2084	12.5901	0.000162182	0.000162182	0.000162182	0.000162182	0.0040018	0.213089
ERBB2IP	chr5:65222381-65376851	7.97025	17.0577	9.70219	12.1775	0.000162182	0.120116	0.000162182	0.000162182	0.0040018	0.0583823
CYB5A	chr18:71920526-71959251	58.805	25.2296	6.29053	14.8555	0.000162182	0.000162182	0.000162182	0.000162182	0.00411372	0.00163661
APCDD1	chr18:10454624-10488698	2.63066	25.7799	9.00929	17.7999	0.000162182	0.000162182	0.000162182	0.000162182	0.00433934	0.000162182
SLC44A1	chr9:108006928-108153682	40.6878	12.137	4.58069	8.50677	0.000162182	0.000162182	0.000162182	0.000162182	0.00433934	0.000162182
GDI2	chr10:5807185-5855512	219.129	129.035	79.1011	93.3031	0.000162182	0.000162182	0.000162182	0.000162182	0.00578753	0.181487
EPB41L2	chr6:131160487-131384462	47.0557	21.5447	11.8442	15.5281	0.000162182	0.000162182	0.000162182	0.000162182	0.00622563	0.0240624
EMD	chrX:153607596-153609883	113.781	51.58	82.4471	71.0919	0.000162182	0.0053438	0.000162182	0.000162182	0.00633631	0.231841
ACSS1	chr20:24986865-25038818	0.973622	5.78669	1.20081	3.66686	0.000162182	1	0.000162182	0.000162182	0.00644106	0.000162182
AHDC1	chr1:27860755-27930143	5.31495	10.644	18.8241	14.6662	0.000162182	0.000162182	0.000162182	0.000162182	0.00654514	0.0344226
SIVA1	chr14:105219469-105225996	144.59	49.6866	22.6199	33.6319	0.000162182	0.000162182	0.000162182	0.000162182	0.00676279	0.0185265
DPY19L4	chr8:95732102-95806076	5.87854	10.0007	5.58908	7.23388	0.000162182	0.730471	0.000162182	0.0672869	0.00676279	0.042855
MAP2	chr2:210288770-210598834	2.87238	106.434	196.98	159.758	0.000162182	0.000162182	0.000162182	0.000162182	0.00697551	0.215618
DPY19L1	chr7:34968492-35077653	6.62086	13.0557	7.77525	9.47644	0.000162182	0.24401	0.000162182	0.00151025	0.00771326	0.123118
SNX5	chr20:17922243-17949490	91.7838	27.6578	14.0309	19.7738	0.000162182	0.000162182	0.000162182	0.000162182	0.00802735	0.0110074
ZAK	chr2:173940564-174146764	4.56983	8.33779	4.1048	5.87379	0.000162182	0.520249	0.000162182	0.0584597	0.00875253	0.0105978
AEN	chr15:89164526-89175512	63.8487	18.5518	10.4322	13.4645	0.000162182	0.000162182	0.000162182	0.000162182	0.00978276	0.0517618
CCT8	chr21:30428647-30446010	288.155	118.439	68.4566	87.1062	0.000162182	0.000162182	0.000162182	0.000162182	0.0100897	0.0470694
ID3	chr1:23884420-23886285	23.1766	66.5173	37.6858	48.937	0.000162182	0.000455457	0.000162182	0.000162182	0.0104994	0.0343365
RAI14	chr5:34656432-34832717	35.6707	19.7277	10.9117	14.781	0.000162182	0.000162182	0.000162182	0.000162182	0.0131005	0.010801
PRKDC	chr8:48685668-48872743	85.6391	33.4696	20.337	24.7009	0.000162182	0.000162182	0.000162182	0.000162182	0.0133007	0.11728
SLC4A2	chr7:150755298-150773614	26.2579	15.4246	6.78623	11.4003	0.000162182	0.000162182	0.000162182	0.000162182	0.0139923	0.000162182
CUX2	chr12:111471827-111788358	3.21382	5.53044	9.60898	7.53809	0.000162182	0.000162182	0.000162182	0.000162182	0.014283	0.0496399
NME4	chr16:447191-450754	287.951	93.0101	55.0981	68.894	0.000162182	0.000162182	0.000162182	0.000162182	0.0148753	0.0793714
CDH3	chr16:68678150-68732957	45.0697	6.5762	3.08572	4.55402	0.000162182	0.000162182	0.000162182	0.000162182	0.0153626	0.0249708
C22orf28	chr22:32783561-32808274	74.1104	43.04	24.029	32.3095	0.000162182	0.000162182	0.000162182	0.000162182	0.0170035	0.016811
SAPCD2	chr9:139956578-139965028	17.5166	4.77554	1.99042	3.1266	0.000162182	0.000162182	0.000162182	0.000162182	0.0172883	0.0339877
SH3GLB1	chr1:87170252-87213867	9.47029	21.4376	36.8021	28.4941	0.000162182	0.000162182	0.000162182	0.000162182	0.0174763	0.0312756
AMZ2P1	chr17:62962667-62971703	2.34609	5.50711	10.5958	7.86454	0.000162182	0.000162182	0.000162182	0.000162182	0.0180465	0.031537
NOC3L	chr10:96092988-96122683	15.397	7.53304	3.30622	5.17851	0.000162182	0.000162182	0.000162182	0.000162182	0.0187199	0.0115095
HIST1H2BD	chr6:26158348-26171576	9.36009	32.5713	12.3713	20.0925	0.000162182	0.314891	0.000162182	0.00308623	0.0189057	0.028769
NPNT	chr4:106816596-106892828	0.486468	19.2094	9.41306	14.2998	0.000162182	0.000162182	0.000162182	0.000162182	0.0190025	0.000731223
ARHGEF10	chr8:1772148-1906807	21.6588	7.79569	4.31384	5.75986	0.000162182	0.000162182	0.000162182	0.000162182	0.0190025	0.0432035
MLLT11	chr1:151032150-151040973	38.5099	226.075	401.942	303.358	0.000162182	0.000162182	0.000162182	0.000162182	0.0217468	0.0339014
TMEM57	chr1:25757387-25826698	8.74531	16.1281	26.1962	21.2303	0.000162182	0.000162182	0.000162182	0.000162182	0.0217468	0.0764416
SCPEP1	chr17:55055467-55084129	43.1046	24.2612	13.5399	18.1255	0.000162182	0.000162182	0.000162182	0.000162182	0.0219332	0.0375277
ATP7B	chr13:52506805-52585630	2.69151	8.24511	3.80002	6.17885	0.000162182	0.0285895	0.000162182	0.000162182	0.0229727	0.000162182
COMMD4	chr15:75628373-75632614	85.3299	42.6842	19.3661	30.9935	0.000162182	0.000162182	0.000162182	0.000162182	0.0246902	0.00377327
FAT4	chr4:126237566-126414087	2.6134	13.1719	6.28388	10.0419	0.000162182	0.000162182	0.000162182	0.000162182	0.0266899	0.000162182
MRPL39	chr21:26957967-26979801	49.0568	22.0144	10.0439	15.2916	0.000162182	0.000162182	0.000162182	0.000162182	0.0286804	0.0323041
TYRO3	chr15:41851219-41871536	30.1311	16.1266	9.44854	12.4348	0.000162182	0.000162182	0.000162182	0.000162182	0.0309139	0.026597
YES1	chr18:721591-812327	31.4138	15.984	8.60413	12.2754	0.000162182	0.000162182	0.000162182	0.000162182	0.0327514	0.00377327
ATP11B	chr3:182511290-182639421	5.92499	11.1787	6.80014	8.64473	0.000162182	0.287895	0.000162182	0.000311969	0.0339014	0.0511925
RAB39B	chrX:154487525-154493852	10.2708	17.9414	30.4181	23.1085	0.000162182	0.000162182	0.000162182	0.000162182	0.0361543	0.0195721
MEIS1	chr2:66662531-66799891	0.337037	17.9352	29.4506	23.1987	0.000162182	0.000162182	0.000162182	0.000162182	0.0369327	0.0443858
WNT5A	chr3:55499742-55521670	1.7188	5.09319	2.77782	3.77196	0.000162182	0.00834024	0.000162182	0.000162182	0.0375277	0.0610994
HCN3	chr1:155247217-155271225	3.13113	15.7201	37.6275	20.6163	0.000162182	0.000162182	0.000162182	0.000162182	0.0413993	0.000162182
PLSCR1	chr3:146232966-146262628	25.1103	6.35746	2.25591	4.26967	0.000162182	0.000162182	0.000162182	0.000162182	0.0418983	0.0143795
NHLRC3	chr13:39612447-39624244	3.32884	11.3151	6.4012	8.6092	0.000162182	0.000162182	0.000162182	0.000162182	0.0436398	0.0423372
ING1	chr13:111364969-111373421	17.9579	10.7356	4.53816	7.70682	0.000162182	0.000162182	0.000162182	0.000162182	0.0439747	0.00377327
CYP26A1	chr10:94833231-94837641	97.2579	1.91644	9.53715	3.30457	0.000162182	0.000162182	0.000162182	0.000162182	0.0440589	0.000162182
DNAJB2	chr2:220144039-220151622	23.6233	49.2708	92.5182	63.4972	0.000162182	0.000162182	0.000162182	0.000162182	0.044146	0.00261489
DTX4	chr11:58939811-58980494	6.53146	40.1848	21.0073	31.5079	0.000162182	0.000162182	0.000162182	0.000162182	0.0455682	0.000162182
GOLGA8B	chr15:34817483-34875771	8.81057	18.8761	32.4449	23.999	0.000162182	0.000162182	0.000162182	0.000162182	0.0472291	0.0106979
HLA-C	chr6:31236525-31239913	146.616	66.1039	37.3597	52.105	0.000162182	0.000162182	0.000162182	0.000162182	0.0478123	0.00589755
PDLIM3	chr4:186421814-186456712	1.60194	10.0533	2.63585	7.48914	0.000162182	0.0561064	0.000162182	0.000162182	0.0501457	0.000162182
EPB41L4A	chr5:111498314-111755010	3.53118	8.8567	14.6928	11.2826	0.000162182	0.000162182	0.000162182	0.000162182	0.0523445	0.0294843
SYPL1	chr7:105730813-105753093	38.7027	16.2052	8.42854	12.4374	0.000162182	0.000162182	0.000162182	0.000162182	0.0548985	0.0104994
MESDC2	chr15:81268094-81282205	19.6426	12.1504	7.46576	9.5367	0.000162182	0.000162182	0.000162182	0.000162182	0.056826	0.0591786
COL27A1	chr9:116918230-117072975	9.08599	4.95934	2.17594	3.73241	0.000162182	0.000162182	0.000162182	0.000162182	0.0569066	0.00225355
SRRM4	chr12:119419299-119600856	0.475645	17.0595	29.641	21.4122	0.000162182	0.000162182	0.000162182	0.000162182	0.0627118	0.00489984
APBB3	chr5:139937852-139944189	4.08758	15.3252	25.9851	19.5809	0.000162182	0.000162182	0.000162182	0.000162182	0.0644548	0.0225986
CDR1	chrX:139865424-139866723	1.0578	14.833	40.1684	20.0229	0.000162182	0.000162182	0.000162182	0.000162182	0.0653469	0.000162182
TUBB4B	chr9:140135710-140142222	216.205	136.656	83.4181	109.108	0.000162182	0.000162182	0.000162182	0.000162182	0.0673666	0.0233367
AMH	chr19:2249112-2252072	10.326	23.3481	40.6295	29.2608	0.000162182	0.000162182	0.000162182	0.000162182	0.0713035	0.00567695
CCNF	chr16:2479394-2508859	19.6705	7.33444	3.79525	5.67409	0.000162182	0.000162182	0.000162182	0.000162182	0.0728464	0.0133977
ECEL1	chr2:233344536-233352532	8.59052	29.9947	71.6118	36.9694	0.000162182	0.000162182	0.000162182	0.000162182	0.0778182	0.000162182
RGMA	chr15:93586635-93632443	14.7476	42.9995	22.7951	35.0545	0.000162182	0.000311969	0.000162182	0.000162182	0.0847638	0.000162182
CYBA	chr16:88709696-88717492	77.4784	23.6751	7.86389	16.7545	0.000162182	0.000162182	0.000162182	0.000162182	0.0857499	0.00567695
TMX3	chr18:66340924-66382353	9.17086	17.2971	10.9439	14.0822	0.000162182	0.173569	0.000162182	0.000162182	0.0913756	0.0385639
CDH1	chr16:68771194-68869444	107.189	4.3282	0.746342	3.22979	0.000162182	0.000162182	0.000162182	0.000162182	0.0918519	0.000162182
VIM	chr10:17270257-17279592	351.586	1019.1	432.048	766.649	0.000162182	0.141298	0.000162182	0.000162182	0.0965593	0.000162182
KIAA1324	chr1:109656584-109749403	0.582315	2.85473	6.25295	3.56382	0.000162182	0.000162182	0.000162182	0.000162182	0.151365	0.000162182
LAMB2	chr3:49158546-49170599	13.2962	20.431	12.6131	24.18	0.000162182	0.697512	0.000162182	0.000162182	0.17144	0.000162182
FOXO1	chr13:41129800-41240734	17.095	3.69956	1.60452	2.94069	0.000162182	0.000162182	0.000162182	0.000162182	0.172042	0.0018848
POSTN	chr13:38136718-38172981	2.11482	59.4073	25.8339	70.4572	0.000162182	0.000162182	0.000162182	0.000162182	0.190001	0.000162182
DHRS11	chr17:34948225-34957233	24.5658	10.028	19.8906	12.6142	0.000162182	0.123552	0.000162182	0.000162182	0.190126	0.00249598
EBF1	chr5:158122922-158526788	0.281283	2.87361	6.57177	3.60763	0.000162182	0.000162182	0.000162182	0.000162182	0.190691	0.000162182
PREX1	chr20:47240792-47444420	4.1282	7.16923	3.36696	8.45538	0.000162182	0.179827	0.000162182	0.000162182	0.210471	0.000162182
NXPH4	chr12:57610577-57620232	5.85479	18.2553	32.3414	21.3993	0.000162182	0.000162182	0.000162182	0.000162182	0.255737	0.000731223
PLEKHG3	chr14:65171192-65211060	13.2428	7.23859	3.62992	6.24053	0.000162182	0.000162182	0.000162182	0.000162182	0.316366	0.000996794
AACSP1	chr5:178191863-178203277	3.10204	9.06685	19.7072	10.6738	0.000162182	0.000162182	0.000162182	0.000162182	0.333867	0.000162182
MALAT1	chr11:65265232-65273939	30.5973	124.112	252.177	108.03	0.000162182	0.000162182	0.000162182	0.000162182	0.366961	0.000162182
LOC100131564	chr1:93775665-93811368	3.24815	9.23407	15.1821	8.23276	0.000162182	0.000162182	0.000162182	0.000162182	0.418388	0.000162182
CELF3	chr1:151672533-151689290	0.58236	56.6922	100.649	62.8072	0.000162182	0.000162182	0.000162182	0.000162182	0.438886	0.000162182
PON2	chr7:95034173-95064384	17.3797	46.5182	28.8604	42.1305	0.000162182	0.000162182	0.000162182	0.000162182	0.461198	0.00163661
KIAA1107	chr1:92632608-92650280	1.07212	8.96697	14.9828	9.89593	0.000162182	0.000162182	0.000162182	0.000162182	0.463716	0.000311969
KAL1	chrX:8496914-8700227	59.9815	12.0639	6.67517	13.2541	0.000162182	0.000162182	0.000162182	0.000162182	0.468194	0.000162182
DSG2	chr18:29078026-29136874	57.708	10.4563	4.7287	9.48993	0.000162182	0.000162182	0.000162182	0.000162182	0.476948	0.000162182
PPP1R1A	chr12:54973023-54982443	12.5866	41.095	68.2629	45.0579	0.000162182	0.000162182	0.000162182	0.000162182	0.489533	0.000455457
NPC2	chr14:74946642-74960084	99.6078	61.1839	30.7576	56.3722	0.000162182	0.000162182	0.000162182	0.000162182	0.554471	0.000162182
CD27-AS1	chr12:6548166-6560884	3.48093	13.6801	26.3504	14.9278	0.000162182	0.000162182	0.000162182	0.000162182	0.56506	0.000162182
PDGFRA	chr4:55095263-55164412	1.44623	6.38093	2.74301	6.9414	0.000162182	0.00151025	0.000162182	0.000162182	0.572055	0.000162182
ENPP2	chr8:120569316-120651106	5.04811	16.2946	6.98177	15.0353	0.000162182	0.0665852	0.000162182	0.000162182	0.594264	0.000162182
NTN1	chr17:8924858-9147317	1.92512	24.1863	13.7193	25.6595	0.000162182	0.000162182	0.000162182	0.000162182	0.66414	0.000162182
TMEM178A	chr2:39892637-39945104	6.55112	25.7189	49.5017	24.1166	0.000162182	0.000162182	0.000162182	0.000162182	0.670064	0.000162182
IGFBP3	chr7:45951843-45960871	4.79345	83.8031	40.3071	79.5204	0.000162182	0.000162182	0.000162182	0.000162182	0.713364	0.000162182
ABCA1	chr9:107543283-107690527	2.62416	11.8152	5.77867	12.3889	0.000162182	0.000162182	0.000162182	0.000162182	0.729626	0.000162182
SPON1	chr11:13984183-14289679	1.59211	30.4193	13.4787	29.6789	0.000162182	0.000162182	0.000162182	0.000162182	0.859285	0.000162182
PLIN3	chr19:4838345-4867780	43.8985	15.1759	8.31452	15.3889	0.000162182	0.000162182	0.000162182	0.000162182	0.932325	0.000162182
KRT19	chr17:39679868-39684641	162.86	56.1558	26.4721	55.5522	0.000162182	0.000162182	0.000162182	0.000162182	0.944741	0.000162182
RYR1	chr19:38924339-39078204	2.21085	1.05666	2.16225	1.5359	0.000162182	0.882541	0.000162182	0.00176171	1	0.0122078
SKA2	chr17:57187307-57232800	33.3417	71.6545	42.5504	34.0708	0.000162182	0.040044	0.000311969	0.860533	0.000162182	0.0611798
LSM2	chr6:31765168-31774761	94.5607	51.9151	28.9731	25.5259	0.000162182	0.000162182	0.000311969	0.000162182	0.000162182	0.464894
PNMA2	chr8:26362195-26371483	4.40932	38.4131	59.1056	73.562	0.000162182	0.000162182	0.000311969	0.000162182	0.000162182	0.0799252
SCAF11	chr12:46312913-46384401	22.9844	37.2453	23.2801	16.8531	0.000162182	0.928765	0.000311969	0.0023747	0.000162182	0.00676279
ZNF589	chr3:48282595-48312479	73.6704	24.0654	14.6752	12.3104	0.000162182	0.000162182	0.000311969	0.000162182	0.000162182	0.179216
INSM1	chr20:20348764-20351592	2.50082	23.5183	14.3547	8.56752	0.000162182	0.000162182	0.000311969	0.000162182	0.000162182	0.000311969
FAM3C	chr7:120988904-121036422	38.3229	22.3545	36.7556	49.3518	0.000162182	0.760151	0.000311969	0.0133007	0.000162182	0.0100897
GDAP1L1	chr20:42875738-42909557	2.33542	20.7363	31.1158	35.5293	0.000162182	0.000162182	0.000311969	0.000162182	0.000162182	0.286864
ANK2	chr4:113739238-114304896	4.62922	20.3727	32.2511	48.8184	0.000162182	0.000162182	0.000311969	0.000162182	0.000162182	0.00125549
FAM131B	chr7:143050492-143059840	9.8764	19.0012	30.171	32.3879	0.000162182	0.000162182	0.000311969	0.000162182	0.000162182	0.597322
WARS	chr14:100800124-100842680	85.5712	18.3212	29.2265	31.1132	0.000162182	0.000162182	0.000311969	0.000162182	0.000162182	0.639922
ZNF268	chr12:133757994-133783697	10.4762	17.917	11.3014	8.36789	0.000162182	0.580465	0.000311969	0.0397084	0.000162182	0.0133007
ASUN	chr12:27058111-27091254	38.5006	16.3185	10.1548	8.13077	0.000162182	0.000162182	0.000311969	0.000162182	0.000162182	0.129782
KIF3A	chr5:132028322-132073265	5.38931	16.024	25.6051	26.5418	0.000162182	0.000162182	0.000311969	0.000162182	0.000162182	0.799494
PCMTD1	chr8:52730139-52811735	9.27677	15.8773	9.82678	8.55381	0.000162182	0.688181	0.000311969	0.529359	0.000162182	0.311926
DACT3	chr19:47150868-47220384	2.57474	15.157	28.4784	31.5022	0.000162182	0.000162182	0.000311969	0.000162182	0.000162182	0.495588
REEP3	chr10:65281122-65384883	7.28884	12.6611	7.30405	7.01552	0.000162182	0.988141	0.000311969	0.773871	0.000162182	0.78855
MAGI1	chr3:65339905-66024509	18.4921	12.2654	19.0553	20.0295	0.000162182	0.832841	0.000311969	0.498172	0.000162182	0.714673
ASF1B	chr19:14230320-14247440	23.3276	11.6983	5.03699	5.08767	0.000162182	0.000162182	0.000311969	0.000162182	0.000162182	0.969168
MGAT3	chr22:39853324-39888199	3.16456	11.1421	18.4565	25.6727	0.000162182	0.000162182	0.000311969	0.000162182	0.000162182	0.00567695
BCL2L12	chr19:50162825-50177173	59.8285	10.4225	3.37798	4.00186	0.000162182	0.000162182	0.000311969	0.000162182	0.000162182	0.589458
ZNF503	chr10:77157602-77168740	0.593962	9.42538	16.1771	18.369	0.000162182	0.000162182	0.000311969	0.000162182	0.000162182	0.382166
SLC35F1	chr6:118228688-118638839	3.7219	9.35794	15.1416	19.7053	0.000162182	0.000162182	0.000311969	0.000162182	0.000162182	0.0246902
ARHGAP1	chr11:46698624-46722215	16.7092	7.54828	12.8365	15.0654	0.000162182	0.0319624	0.000311969	0.384313	0.000162182	0.213378
CLUH	chr17:2592679-2614927	24.2757	6.31063	10.4246	12.2096	0.000162182	0.000162182	0.000311969	0.000162182	0.000162182	0.222446
POLE2	chr14:50110269-50155098	13.5664	5.92347	1.64846	1.49738	0.000162182	0.000162182	0.000311969	0.000162182	0.000162182	1
ZNF107	chr7:64126510-64171401	9.02984	4.84568	2.28154	2.28602	0.000162182	0.000162182	0.000311969	0.000162182	0.000162182	0.993269
CLEC2D	chr12:9822303-9852151	1.85476	4.42331	2.00631	1.57727	0.000162182	0.725793	0.000311969	1	0.000162182	0.255444
PAPPA	chr9:118916070-119164600	0.416775	3.51053	5.63107	5.75052	0.000162182	0.000162182	0.000311969	0.000162182	0.000162182	0.885437
SNX29	chr16:12070601-12668146	1.67859	3.2952	5.51872	5.39877	0.000162182	0.000162182	0.000311969	0.000162182	0.000162182	0.883846
SEL1L3	chr4:25749048-25864610	19.8463	1.25012	3.46147	7.86161	0.000162182	0.000162182	0.000311969	0.000162182	0.000162182	0.000162182
MRPL11	chr11:66202549-66206310	58.9454	23.0857	12.5154	12.5435	0.000162182	0.000162182	0.000311969	0.000162182	0.000311969	0.990254
KRCC1	chr2:88326723-88355248	7.6181	16.1744	8.03732	9.15545	0.000162182	0.80173	0.000311969	0.279623	0.000311969	0.510399
TMA16	chr4:164415672-164441691	24.7416	11.2433	5.19351	5.58868	0.000162182	0.000162182	0.000311969	0.000162182	0.000311969	0.754219
MDGA1	chr6:37600283-37665766	0.33931	5.84941	9.5007	8.68091	0.000162182	0.000162182	0.000311969	0.000162182	0.000311969	0.487337
CEBPB	chr20:48807119-48809227	10.3879	2.09841	6.48873	5.73393	0.000162182	0.00489984	0.000311969	0.000162182	0.000311969	0.545312
PPAT	chr4:57259528-57301802	45.0351	15.1307	9.10972	9.89877	0.000162182	0.000162182	0.000311969	0.000162182	0.000455457	0.573173
FANCA	chr16:89773540-89883065	19.3883	9.62495	4.14866	4.7979	0.000162182	0.000162182	0.000311969	0.000162182	0.000455457	0.553605
PSMA4	chr15:78832746-78841563	217.758	125.15	78.2423	82.9574	0.000162182	0.000162182	0.000311969	0.000162182	0.00059469	0.656706
PABPC1L	chr20:43538702-43567962	18.7466	7.18974	2.5218	3.46725	0.000162182	0.000162182	0.000311969	0.000162182	0.00059469	0.227922
NDST4	chr4:115748926-116035032	0	5.50037	2.60542	3.02203	0.000162182	0.000162182	0.000311969	0.000162182	0.00112632	0.513225
DHCR7	chr11:71145456-71159477	43.5817	13.9064	22.249	20.1846	0.000162182	0.000162182	0.000311969	0.000162182	0.00320071	0.469284
XRN2	chr20:21283941-21370463	74.1227	40.6774	25.1851	29.2644	0.000162182	0.000162182	0.000311969	0.000162182	0.00433934	0.227112
HINT3	chr6:126277860-126301389	5.93987	13.9651	21.4842	19.4588	0.000162182	0.000162182	0.000311969	0.000162182	0.0047869	0.456973
NUP50	chr22:45559725-45583890	31.8158	17.0917	10.987	12.3297	0.000162182	0.000162182	0.000311969	0.000162182	0.00611463	0.379576
NUDT1	chr7:2281856-2290780	88.5328	31.8157	14.2503	19.1153	0.000162182	0.000162182	0.000311969	0.000162182	0.00622563	0.186862
ATG9A	chr2:220084101-220094361	24.2279	16.2836	25.8171	22.5558	0.000162182	0.632894	0.000311969	0.544798	0.00676279	0.286352
SEPP1	chr5:42756919-42812024	8.40331	29.0672	15.5775	43.0967	0.000162182	0.00225355	0.000311969	0.000162182	0.00895851	0.000162182
STX3	chr11:59522531-59573355	13.8371	2.397	4.49812	3.64619	0.000162182	0.000162182	0.000311969	0.000162182	0.00895851	0.159188
VAV3	chr1:108113781-108537229	3.84865	1.49413	3.45832	2.58845	0.000162182	0.575138	0.000311969	0.0143795	0.0106979	0.141922
HNRNPF	chr10:43881064-43904696	76.5866	27.3775	16.6494	20.1118	0.000162182	0.000162182	0.000311969	0.000162182	0.0115095	0.143301
COL7A1	chr3:48601505-48632593	19.683	5.46357	8.81285	7.38119	0.000162182	0.000162182	0.000311969	0.000162182	0.0118158	0.148465
FARSB	chr2:223436161-223520827	42.3524	19.7757	31.4548	26.9966	0.000162182	0.0133977	0.000311969	0.000162182	0.0119144	0.232934
CDC45	chr22:19467413-19508135	19.9923	6.37138	2.16053	3.80403	0.000162182	0.000162182	0.000311969	0.000162182	0.0194763	0.0343365
AMD1	chr6:111195986-111216913	69.4529	27.0807	16.3205	20.5555	0.000162182	0.000162182	0.000311969	0.000162182	0.0198573	0.0619056
AP3B1	chr5:77298149-77590579	24.6691	13.8476	8.52937	10.3963	0.000162182	0.000162182	0.000311969	0.000162182	0.0218398	0.135142
PACSIN3	chr11:47199072-47208010	30.5926	7.17798	2.05361	4.5829	0.000162182	0.000162182	0.000311969	0.000162182	0.0260587	0.00354646
RRM2B	chr8:103216728-103251346	21.3207	11.8373	6.95897	9.32287	0.000162182	0.000162182	0.000311969	0.000162182	0.0550675	0.0210937
CHAF1B	chr21:37757688-37789125	20.5086	7.62056	3.21986	5.4394	0.000162182	0.000162182	0.000311969	0.000162182	0.0605444	0.0170035
ANXA5	chr4:122589151-122618147	273.478	77.9536	48.0159	97.1787	0.000162182	0.000162182	0.000311969	0.000162182	0.0645339	0.000162182
TRIM46	chr1:155146262-155157447	4.9367	10.3174	16.554	12.549	0.000162182	0.000162182	0.000311969	0.000162182	0.146953	0.0266899
ATP6V0E1	chr5:172410762-172461900	96.7688	51.4344	28.1817	46.4888	0.000162182	0.000162182	0.000311969	0.000162182	0.478227	0.000455457
CD9	chr12:6309481-6347437	263.704	22.5755	10.2134	24.1603	0.000162182	0.000162182	0.000311969	0.000162182	0.67355	0.000162182
PFKFB3	chr10:6186842-6277507	61.2354	35.0042	57.0711	33.965	0.000162182	0.603362	0.000311969	0.000162182	0.835813	0.000162182
ZC3HAV1	chr7:138728265-138794465	10.718	2.73075	1.24546	2.64214	0.000162182	0.000162182	0.000311969	0.000162182	0.872731	0.000162182
DCX	chrX:110537006-110664835	1.79664	131.43	252.632	260.709	0.000162182	0.000162182	0.000455457	0.000162182	0.000162182	0.890005
JAM3	chr11:133938819-134021652	29.7241	49.7219	31.995	29.6495	0.000162182	0.570162	0.000455457	0.984207	0.000162182	0.554199
TRIM24	chr7:138145078-138270332	88.1693	47.6574	30.4608	29.255	0.000162182	0.000162182	0.000455457	0.000162182	0.000162182	0.7651
SNRPD1	chr18:19192259-19210208	91.144	41.1565	25.5915	25.7368	0.000162182	0.000162182	0.000455457	0.000162182	0.000162182	0.972896
SNRNP40	chr1:31732414-31769644	60.2052	39.0805	23.6564	18.6149	0.000162182	0.000162182	0.000455457	0.000162182	0.000162182	0.0817815
UBE2Z	chr17:46985730-47006422	60.0338	37.0645	59.81	67.7132	0.000162182	0.978422	0.000455457	0.289649	0.000162182	0.32927
DTYMK	chr2:242615156-242626383	47.0689	27.9117	14.687	11.94	0.000162182	0.000162182	0.000455457	0.000162182	0.000162182	0.281763
CTNNA2	chr2:79740059-80875988	1.57275	20.288	31.3917	32.198	0.000162182	0.000162182	0.000455457	0.000162182	0.000162182	0.865045
ELAVL2	chr9:23690102-23826063	4.61788	20.0304	31.4694	35.8224	0.000162182	0.000162182	0.000455457	0.000162182	0.000162182	0.293707
HMBS	chr11:118955586-118964259	37.8453	19.7089	10.5906	9.25195	0.000162182	0.000162182	0.000455457	0.000162182	0.000162182	0.489227
GULP1	chr2:189156395-189460652	23.2739	12.8854	7.25178	6.29779	0.000162182	0.000162182	0.000455457	0.000162182	0.000162182	0.378479
APOA4	chr11:116691417-116694011	0	12.6507	0.837253	1.46002	0.000162182	1	0.000455457	1	0.000162182	1
ARID3A	chr19:926036-972803	22.0018	10.5603	5.37622	4.71023	0.000162182	0.000162182	0.000455457	0.000162182	0.000162182	0.501312
CES2	chr16:66968346-66978994	6.22146	10.3932	16.1438	17.9544	0.000162182	0.000162182	0.000455457	0.000162182	0.000162182	0.422333
CSPG5	chr3:47603727-47621730	4.45997	9.73856	17.394	31.8118	0.000162182	0.000162182	0.000455457	0.000162182	0.000162182	0.000162182
TTF2	chr1:117602948-117645491	18.3197	6.63503	3.78705	2.9309	0.000162182	0.000162182	0.000455457	0.000162182	0.000162182	0.13932
SLC7A1	chr13:30083550-30169825	21.6212	6.23161	10.3427	11.679	0.000162182	0.000162182	0.000455457	0.000162182	0.000162182	0.334709
TNFAIP2	chr14:103592663-103603776	10.7414	6.2038	3.01707	2.66084	0.000162182	0.000162182	0.000455457	0.000162182	0.000162182	0.540343
SEMA7A	chr15:74701629-74726299	9.8552	3.89878	7.68718	10.6853	0.000162182	0.0769907	0.000455457	0.538914	0.000162182	0.0162396
ADAMTS6	chr5:64444562-64777704	0.313351	2.89415	1.34128	1.34779	0.000162182	1	0.000455457	1	0.000162182	1
FAM174B	chr15:93160678-93199031	11.4422	1.05493	4.05184	4.5163	0.000162182	0.000162182	0.000455457	0.000162182	0.000162182	0.616861
MRVI1	chr11:10562782-10715535	1.01036	2.47345	1.01358	1.19591	0.000162182	1	0.000455457	1	0.000455457	1
FAM219A	chr9:34398181-34458568	12.0214	29.5863	45.5051	44.0201	0.000162182	0.000162182	0.000455457	0.000162182	0.000731223	0.816353
SKA1	chr18:47901391-47920538	11.4593	4.04301	1.11548	1.67798	0.000162182	0.000162182	0.000455457	0.000162182	0.000731223	1
ZNF234	chr19:44645709-44664462	3.44207	6.48358	3.58563	4.05099	0.000162182	0.835813	0.000455457	0.302626	0.000864366	0.492708
RAB34	chr17:27041298-27045286	101.578	28.3431	16.1649	17.4011	0.000162182	0.000162182	0.000455457	0.000162182	0.000996794	0.689985
CHRAC1	chr8:141521396-141527252	15.0699	7.16209	3.15147	3.77237	0.000162182	0.000162182	0.000455457	0.000162182	0.00125549	0.447178
PDIK1L	chr1:26437655-26452039	1.30433	9.16343	14.571	13.5233	0.000162182	0.000162182	0.000455457	0.000162182	0.00163661	0.588059
WDR67	chr8:124084919-124164392	7.99426	4.09647	1.53209	2.1121	0.000162182	0.000162182	0.000455457	0.000162182	0.00163661	0.210053
CACNB3	chr12:49208214-49222726	14.6469	39.9338	62.3526	56.8882	0.000162182	0.000162182	0.000455457	0.000162182	0.0018848	0.487385
ZNF436	chr1:23685940-23698330	1.08783	9.98229	17.8564	15.5814	0.000162182	0.000162182	0.000455457	0.000162182	0.0021313	0.375842
DIS3L2	chr2:232826292-233208678	6.56947	12.1775	19.6552	17.7839	0.000162182	0.000162182	0.000455457	0.000162182	0.00225355	0.47119
ZFP90	chr16:68573660-68601039	5.98846	11.1157	18.1784	16.044	0.000162182	0.000162182	0.000455457	0.000162182	0.00225355	0.326768
NOVA2	chr19:46442770-46476657	4.52582	20.413	33.6609	29.7679	0.000162182	0.000162182	0.000455457	0.000162182	0.00261489	0.356482
ARMCX2	chrX:100910267-100914863	92.8812	47.9984	76.7103	69.3349	0.000162182	0.125399	0.000455457	0.00697551	0.00273572	0.438922
COL21A1	chr6:55921387-56112378	1.10753	4.26963	1.71272	6.72131	0.000162182	1	0.000455457	0.000162182	0.00422696	0.000162182
CA8	chr8:61101422-61193954	3.64038	7.70448	3.18039	4.58941	0.000162182	0.588211	0.000455457	0.240766	0.00522992	0.103264
BZRAP1	chr17:56378587-56494931	0.728874	15.5739	33.1644	25.5597	0.000162182	0.000162182	0.000455457	0.000162182	0.00545477	0.0844748
SHISA2	chr13:26618734-26625198	8.95938	3.44551	1.01275	1.79772	0.000162182	0.000162182	0.000455457	0.000162182	0.00895851	1
LYST	chr1:235824344-236030220	0.109476	4.51324	7.39523	6.06094	0.000162182	0.000162182	0.000455457	0.000162182	0.0131005	0.0912282
KIF5C	chr2:149632791-149883273	38.2852	119.378	206.29	165.205	0.000162182	0.000162182	0.000455457	0.000162182	0.0209109	0.159582
EPT1	chr2:26531040-26618759	14.5878	9.1248	14.1623	11.8831	0.000162182	0.828157	0.000455457	0.0507162	0.0241525	0.140282
YARS	chr1:33240839-33324480	102.929	33.711	59.7408	46.0726	0.000162182	0.000162182	0.000455457	0.000162182	0.0298447	0.0533245
MSRB1	chr16:1988233-1993294	28.2047	12.1489	4.60398	8.24878	0.000162182	0.000162182	0.000455457	0.000162182	0.0407356	0.0149692
CTNNA1	chr5:138089106-138270723	159.713	94.0248	59.0693	75.2199	0.000162182	0.000162182	0.000455457	0.000162182	0.0878927	0.072313
PRDM4	chr12:108126642-108154914	10.5669	19.6044	31.0652	23.9187	0.000162182	0.000162182	0.000455457	0.000162182	0.0992086	0.0270438
LAMA1	chr18:6941742-7117813	17.7135	6.78485	4.16807	5.53842	0.000162182	0.000162182	0.000455457	0.000162182	0.109637	0.0274091
FNBP1L	chr1:93913687-94020218	45.1841	78.7921	127.442	94.6376	0.000162182	0.000162182	0.000455457	0.000162182	0.155766	0.0171029
EIF3A	chr10:120794540-120840334	114.534	53.517	33.7171	45.078	0.000162182	0.000162182	0.000455457	0.000162182	0.169939	0.0139923
CTSC	chr11:88026759-88070941	222.099	20.1356	11.4857	16.911	0.000162182	0.000162182	0.000455457	0.000162182	0.256157	0.00760829
SEC11A	chr15:85212767-85259691	133.082	67.7145	42.6381	61.4815	0.000162182	0.000162182	0.000455457	0.000162182	0.457507	0.00308623
IQGAP1	chr15:90931472-91045475	31.4981	11.6009	7.3131	12.1721	0.000162182	0.000162182	0.000455457	0.000162182	0.723639	0.000162182
FAM26F	chr6:116782532-116784934	2.83731	0	2.74324	1.5752	0.000162182	0.960854	0.000455457	0.344203	1	0.434045
PEG10	chr7:94285636-94299006	33.5333	121.345	204.464	291.876	0.000162182	0.000162182	0.00059469	0.000162182	0.000162182	0.0279554
MAP1B	chr5:71403117-71505397	20.4999	86.2636	150.692	188.381	0.000162182	0.000162182	0.00059469	0.000162182	0.000162182	0.220088
SNRPC	chr6:34724870-34741634	151.849	75.6257	48.6438	44.5744	0.000162182	0.000162182	0.00059469	0.000162182	0.000162182	0.521241
ELOVL2	chr6:10980992-11079377	1.00359	15.4431	9.73753	9.0013	0.000162182	0.000162182	0.00059469	0.000162182	0.000162182	0.586624
CA11	chr19:49141271-49185502	27.9984	14.4068	25.7854	24.9176	0.000162182	0.571185	0.00059469	0.35253	0.000162182	0.829984
NUP43	chr6:150045456-150067688	24.8766	12.7099	8.07998	7.41055	0.000162182	0.000162182	0.00059469	0.000162182	0.000162182	0.575559
FRYL	chr4:48499379-48782316	5.46767	12.5039	7.91245	7.71456	0.000162182	0.00176171	0.00059469	0.00112632	0.000162182	0.856647
MDC1	chr6:30667583-30685458	22.2151	11.3253	7.02141	6.34173	0.000162182	0.000162182	0.00059469	0.000162182	0.000162182	0.444953
FCHSD2	chr11:72547789-72853143	3.96517	9.46271	14.6334	15.8414	0.000162182	0.000162182	0.00059469	0.000162182	0.000162182	0.553693
SIL1	chr5:138282409-138534065	3.05144	8.85459	15.8718	17.7348	0.000162182	0.000162182	0.00059469	0.000162182	0.000162182	0.456164
USP49	chr6:41765382-41863099	4.61993	8.61351	4.6304	4.31103	0.000162182	0.99445	0.00059469	0.700898	0.000162182	0.726115
HIF3A	chr19:46720994-46846690	3.46872	8.01849	3.96573	3.54403	0.000162182	0.554977	0.00059469	0.924616	0.000162182	0.613825
SEPSECS	chr4:25121626-25162204	2.50041	4.38938	2.319	2.06903	0.000162182	0.713107	0.00059469	0.270052	0.000162182	0.57651
TBC1D12	chr10:96162185-96296089	1.38855	3.94751	6.71566	7.04418	0.000162182	0.000162182	0.00059469	0.000162182	0.000162182	0.743223
ST3GAL4	chr11:126225539-126284536	8.68784	3.23751	7.89797	10.7867	0.000162182	0.629653	0.00059469	0.153974	0.000162182	0.0698853
SLC7A8	chr14:23594503-23652869	38.519	2.49048	5.9782	8.09014	0.000162182	0.000162182	0.00059469	0.000162182	0.000162182	0.0357166
CDS1	chr4:85504056-85572493	5.08628	1.56761	3.50211	5.55934	0.000162182	0.0222164	0.00059469	0.544337	0.000162182	0.0018848
PAPSS2	chr10:89419475-89507462	13.9737	1.50786	3.70384	6.27473	0.000162182	0.000162182	0.00059469	0.000162182	0.000162182	0.000996794
FMNL1	chr17:43299291-43324683	4.11146	1.3592	3.81101	4.35134	0.000162182	0.69509	0.00059469	0.749728	0.000162182	0.470471
TRIM22	chr11:5710816-5732093	9.80174	1.28293	4.1192	8.55812	0.000162182	0.000162182	0.00059469	0.311306	0.000162182	0.000162182
GALNT18	chr11:11292420-11643561	5.02114	1.39595	4.04962	4.62418	0.000162182	0.292745	0.00059469	0.666188	0.000311969	0.541193
RAB8B	chr15:63481727-63559973	13.5167	24.8028	16.3268	16.3677	0.000162182	0.126883	0.00059469	0.0792193	0.000455457	0.985652
NUCB2	chr11:17298285-17353070	13.0352	23.1686	36.8953	36.0583	0.000162182	0.000162182	0.00059469	0.000162182	0.000731223	0.880808
FAM89A	chr1:231154703-231175995	1.61836	9.36025	3.72813	4.22568	0.000162182	0.019192	0.00059469	0.00320071	0.000864366	0.666266
TAB3	chrX:30845558-30907511	9.57861	15.3099	24.0884	22.7092	0.000162182	0.000162182	0.00059469	0.000162182	0.000996794	0.670929
SHFM1	chr7:96318078-96339203	422.685	193.785	116.37	129.154	0.000162182	0.000162182	0.00059469	0.000162182	0.00125549	0.463611
DSCC1	chr8:120846180-120868170	23.7253	4.96015	1.00826	1.8109	0.000162182	0.000162182	0.00059469	0.000162182	0.00125549	1
SH2D5	chr1:21046224-21059133	6.89395	1.55914	3.48324	3.29207	0.000162182	0.000311969	0.00059469	0.000162182	0.00125549	0.789551
TANC2	chr17:60778674-61505067	2.31413	21.5248	33.7746	30.5736	0.000162182	0.000162182	0.00059469	0.000162182	0.00354646	0.466169
TOPORS	chr9:32540541-32553015	14.0251	8.71229	4.84981	5.75559	0.000162182	0.000162182	0.00059469	0.000162182	0.00489984	0.303465
AGO4	chr1:36273827-36323490	3.38629	13.8282	21.8701	17.8616	0.000162182	0.000162182	0.00059469	0.000162182	0.0288562	0.0953745
RASSF2	chr20:4760668-4804291	2.0513	12.6254	8.24498	9.8284	0.000162182	0.000162182	0.00059469	0.000162182	0.042855	0.175445
MAN2B1	chr19:12757321-12777591	19.5884	12.1167	6.96003	9.54912	0.000162182	0.000162182	0.00059469	0.000162182	0.0725455	0.0263249
PRDX3	chr10:120927214-120938345	148.761	71.0849	45.7744	59.7007	0.000162182	0.000162182	0.00059469	0.000162182	0.146361	0.026143
EPHB4	chr7:100400186-100425143	38.2064	8.10018	4.66679	6.71845	0.000162182	0.000162182	0.00059469	0.000162182	0.186195	0.0133977
CELSR3	chr3:48673895-48700348	6.78496	14.1685	22.1257	16.4775	0.000162182	0.000162182	0.00059469	0.000162182	0.22705	0.0139923
ERRFI1	chr1:8071778-8086393	31.7671	12.7262	21.0081	14.7446	0.000162182	0.000455457	0.00059469	0.000162182	0.2659	0.00225355
ZNF548	chr19:57901217-57913919	3.05063	7.74823	12.2642	6.68554	0.000162182	0.000162182	0.00059469	0.000162182	0.298684	0.000162182
SVIL	chr10:29746276-30024730	6.03967	10.001	6.24642	9.44273	0.000162182	0.819608	0.00059469	0.000162182	0.671198	0.00059469
CSRP2	chr12:77252495-77272799	274.858	154.393	99.1622	69.7193	0.000162182	0.000162182	0.000731223	0.000162182	0.000162182	0.00456473
SERBP1	chr1:67873492-67896123	167.644	78.9792	48.7892	44.3112	0.000162182	0.000162182	0.000731223	0.000162182	0.000162182	0.482035
CNBP	chr3:128886657-128902810	121.288	72.7331	47.4863	40.3937	0.000162182	0.000162182	0.000731223	0.000162182	0.000162182	0.196612
PLS3	chrX:114795176-114885179	355.17	70.5815	45.2717	44.3173	0.000162182	0.000162182	0.000731223	0.000162182	0.000162182	0.88043
GARS	chr7:30634180-30673648	125.763	42.122	65.7023	63.8529	0.000162182	0.000162182	0.000731223	0.000162182	0.000162182	0.841026
UBE2M	chr19:59067078-59070343	63.3242	34.3211	53.0302	52.8969	0.000162182	0.147427	0.000731223	0.0972313	0.000162182	0.985408
SMARCA5	chr4:144434615-144478642	51.7656	32.5241	20.8719	20.9849	0.000162182	0.000162182	0.000731223	0.000162182	0.000162182	0.970191
SREBF1	chr17:17584786-17740325	10.0372	20.1415	6.73997	4.56144	0.000162182	0.117427	0.000731223	0.00501203	0.000162182	0.260292
BAI2	chr1:32192717-32229648	4.6301	19.2596	29.4147	28.8763	0.000162182	0.000162182	0.000731223	0.000162182	0.000162182	0.899191
TMED5	chr1:93615298-93646246	8.05633	14.7675	9.61601	8.81204	0.000162182	0.158209	0.000731223	0.458048	0.000162182	0.52147
SPC25	chr2:169727400-169746944	26.9539	14.0747	6.32657	4.87495	0.000162182	0.000162182	0.000731223	0.000162182	0.000162182	0.302241
RFWD3	chr16:74655296-74700779	36.307	11.4468	7.21898	6.7116	0.000162182	0.000162182	0.000731223	0.000162182	0.000162182	0.618241
OIP5	chr15:41601465-41624819	26.5241	9.90839	2.82068	2.36231	0.000162182	0.000162182	0.000731223	0.000162182	0.000162182	0.642333
MARC1	chr1:220960038-220987741	19.0484	8.36416	3.64123	2.38917	0.000162182	0.000162182	0.000731223	0.000162182	0.000162182	0.0961105
PDE4C	chr19:18318770-18359010	3.82752	7.8541	4.86213	2.0703	0.000162182	0.114897	0.000731223	0.000162182	0.000162182	0.000162182
ERCC6L	chrX:71401525-71483814	21.8784	7.82987	2.1545	2.02918	0.000162182	0.000162182	0.000731223	0.000162182	0.000162182	0.881126
STARD9	chr15:42867856-43013196	1.89745	4.38801	2.79314	2.43631	0.000162182	0.00249598	0.000731223	0.0339014	0.000162182	0.321814
TNFRSF1B	chr1:12227059-12269277	1.11705	4.13303	0.302904	0.557744	0.000162182	1	0.000731223	1	0.000162182	1
TES	chr7:115850546-115898837	22.9377	3.4011	6.79564	8.27958	0.000162182	0.000162182	0.000731223	0.000162182	0.000162182	0.22145
LOC400680	chr19:21666516-21686040	9.79849	3.32026	0.412122	0.449407	0.000162182	0.000162182	0.000731223	0.000162182	0.000162182	1
RAPGEF4	chr2:173587917-173917620	0.412953	2.81403	5.33844	7.41333	0.000162182	0.000162182	0.000731223	0.000162182	0.000162182	0.0201452
PMEPA1	chr20:56223447-56286592	6.10715	2.53195	4.93773	9.38615	0.000162182	0.15062	0.000731223	0.000162182	0.000162182	0.000162182
NHLRC2	chr10:115614390-115672265	4.71281	7.99233	4.96207	5.0149	0.000162182	0.747054	0.000731223	0.649465	0.000311969	0.946153
FBXO45	chr3:196295724-196315930	9.46102	5.49156	8.80614	9.03075	0.000162182	0.606816	0.000731223	0.712987	0.000311969	0.863289
MORN4	chr10:99374309-99393913	6.51852	15.1034	23.6079	25.055	0.000162182	0.000162182	0.000731223	0.000162182	0.000455457	0.674671
ARL13B	chr3:93698982-93774522	2.44521	5.86686	2.86795	3.32583	0.000162182	0.454381	0.000731223	0.0795285	0.000731223	0.465494
MED20	chr6:41873091-41888877	29.7175	11.249	6.25023	6.61595	0.000162182	0.000162182	0.000731223	0.000162182	0.000864366	0.773725
ORC3	chr6:88299784-88377172	39.9251	20.7026	13.1563	13.7179	0.000162182	0.000162182	0.000731223	0.000162182	0.00112632	0.7853
TRIP13	chr5:892968-918164	25.3724	9.09786	4.15187	4.78871	0.000162182	0.000162182	0.000731223	0.000162182	0.00112632	0.559917
BTF3	chr5:72794249-72801448	719.71	406.952	265.165	278.962	0.000162182	0.000162182	0.000731223	0.000162182	0.00151025	0.71638
CBS	chr21:44473300-44496472	170.539	18.3686	10.9425	12.7965	0.000162182	0.000162182	0.000731223	0.000162182	0.0047869	0.277845
PIP4K2C	chr12:57984941-57997211	23.8408	11.1352	17.5904	15.7933	0.000162182	0.0110074	0.000731223	0.000162182	0.00644106	0.4171
GPR153	chr1:6307405-6321035	3.40188	11.0396	17.0474	14.3176	0.000162182	0.000162182	0.000731223	0.000162182	0.0375277	0.16686
EBF3	chr10:131633495-131762091	0.285125	7.5148	12.2239	9.68837	0.000162182	0.000162182	0.000731223	0.000162182	0.0525035	0.0609454
GDPD2	chrX:69642880-69653241	23.3585	12.9418	7.19763	16.6337	0.000162182	0.000162182	0.000731223	0.00273572	0.0681631	0.000162182
ATHL1	chr11:289137-295688	14.3383	5.03374	2.29149	3.81554	0.000162182	0.000162182	0.000731223	0.000162182	0.130073	0.0167188
SDC4	chr20:43953928-43977064	32.0677	7.81809	3.70114	9.66873	0.000162182	0.000162182	0.000731223	0.000162182	0.190636	0.000162182
SLFN11	chr17:33677328-33700720	0.346312	2.39143	0.839532	1.90429	0.000162182	1	0.000731223	1	0.255277	1
FGFR1	chr8:38268655-38326352	135.616	33.1296	21.823	29.5489	0.000162182	0.000162182	0.000731223	0.000162182	0.372329	0.00947427
GAL3ST4	chr7:99756864-99766373	3.43818	11.3847	18.7703	10.412	0.000162182	0.000162182	0.000731223	0.000162182	0.580201	0.000162182
ATP5A1	chr18:43664109-43684199	373.228	204.565	131.607	192.034	0.000162182	0.000162182	0.000731223	0.000162182	0.655246	0.00249598
ENO2	chr12:7023613-7032859	113.322	341.758	582.498	345.222	0.000162182	0.000162182	0.000731223	0.000162182	0.951224	0.000455457
SNRPF	chr12:96252708-96260238	351.423	158.091	101.877	79.9834	0.000162182	0.000162182	0.000864366	0.000162182	0.000162182	0.0496399
DHX40	chr17:57642885-57685713	33.2722	78.5829	50.8624	42.0491	0.000162182	0.000162182	0.000864366	0.0249708	0.000162182	0.118755
EVL	chr14:100531750-100610573	23.6783	72.5101	109.492	124.001	0.000162182	0.000162182	0.000864366	0.000162182	0.000162182	0.334151
IFITM3	chr11:319672-320914	351.683	59.9965	97.4092	156.027	0.000162182	0.000162182	0.000864366	0.000162182	0.000162182	0.000162182
PPP1R9B	chr17:48211100-48227877	10.1449	29.8455	45.3531	48.7627	0.000162182	0.000162182	0.000864366	0.000162182	0.000162182	0.594095
RALGPS2	chr1:178694299-178889237	12.7434	23.5406	15.2842	12.6976	0.000162182	0.140981	0.000864366	0.979926	0.000162182	0.141781
MMP14	chr14:23305792-23316803	24.3429	15.014	23.7377	65.1819	0.000162182	0.855475	0.000864366	0.000162182	0.000162182	0.000162182
BMPR2	chr2:203241049-203432474	3.86184	12.501	19.2641	19.1515	0.000162182	0.000162182	0.000864366	0.000162182	0.000162182	0.969213
KCNH8	chr3:19190016-19577135	1.01635	11.9208	7.54825	5.33223	0.000162182	0.000162182	0.000864366	0.000162182	0.000162182	0.00792334
DYRK3	chr1:206808880-206822542	3.70661	11.3958	6.02585	5.68676	0.000162182	0.0206224	0.000864366	0.0212804	0.000162182	0.791375
POLA2	chr11:65029431-65065088	24.3718	11.3525	6.06582	6.10761	0.000162182	0.000162182	0.000864366	0.000162182	0.000162182	0.975354
TRIM71	chr3:32859509-32933771	85.004	7.26856	3.66396	2.07654	0.000162182	0.000162182	0.000864366	0.000162182	0.000162182	0.0137015
WDR52	chr3:112931374-113160361	1.4172	5.25619	2.59047	2.35963	0.000162182	0.00285207	0.000864366	0.00644106	0.000162182	0.684423
HSPB8	chr12:119616594-119632551	11.3558	3.11397	7.27313	10.0967	0.000162182	0.00697551	0.000864366	0.451819	0.000162182	0.0545687
IER3	chr6:30710975-30712327	32.4069	2.23708	8.2248	13.5844	0.000162182	0.000162182	0.000864366	0.000162182	0.000162182	0.00854543
NAE1	chr16:66836780-66864879	89.408	43.3489	28.06	28.6404	0.000162182	0.000162182	0.000864366	0.000162182	0.000311969	0.88801
ARHGEF19	chr1:16524598-16539104	12.8075	4.15989	1.69953	1.67817	0.000162182	0.000162182	0.000864366	0.000162182	0.000864366	1
GLO1	chr6:38643701-38670952	155.767	92.604	60.0865	63.1387	0.000162182	0.000162182	0.000864366	0.000162182	0.00112632	0.704222
CDT1	chr16:88870185-88875666	30.8227	5.4467	2.26526	2.83347	0.000162182	0.000162182	0.000864366	0.000162182	0.0021313	0.390239
UQCRC1	chr3:48636431-48647098	148.733	91.9638	60.6122	64.9663	0.000162182	0.000162182	0.000864366	0.000162182	0.00225355	0.601592
MBD2	chr18:51677970-51751158	22.5292	11.6989	5.83831	7.00843	0.000162182	0.000162182	0.000864366	0.000162182	0.0047869	0.400913
AGTRAP	chr1:11796141-11810828	37.9349	16.9235	8.06949	10.3117	0.000162182	0.000162182	0.000864366	0.000162182	0.0053438	0.260471
SYNCRIP	chr6:86317501-86353043	107.93	52.2361	32.3168	36.4844	0.000162182	0.000162182	0.000864366	0.000162182	0.00611463	0.401077
CSRNP2	chr12:51454987-51477454	16.9847	29.2269	45.3599	40.3394	0.000162182	0.000162182	0.000864366	0.000162182	0.00633631	0.361071
FMN2	chr1:240255184-240638489	1.01352	5.85272	9.13367	7.97631	0.000162182	0.000162182	0.000864366	0.000162182	0.0124106	0.299136
ROCK1	chr18:18529702-18691812	13.5179	8.23944	5.14876	6.0323	0.000162182	0.000162182	0.000864366	0.000162182	0.0126078	0.247249
SNX2	chr5:122110749-122165802	53.0653	27.7475	17.6896	21.122	0.000162182	0.000162182	0.000864366	0.000162182	0.0302923	0.188177
LINC00672	chr17:37081420-37085637	4.61661	8.21597	13.2072	10.8801	0.000162182	0.000162182	0.000864366	0.000162182	0.036418	0.132679
HEATR2	chr7:588833-826116	27.2084	8.85024	4.62526	6.36685	0.000162182	0.000162182	0.000864366	0.000162182	0.0742642	0.117498
DHCR24	chr1:55315299-55352921	178.784	56.0988	86.6364	67.3717	0.000162182	0.000162182	0.000864366	0.000162182	0.141045	0.0413993
FAM126B	chr2:201838440-201936392	1.73192	6.16675	9.56932	7.31866	0.000162182	0.000162182	0.000864366	0.000162182	0.178394	0.0263249
PARD3B	chr2:205410515-206484886	0.603986	3.31348	1.8899	3.98513	0.000162182	1	0.000864366	0.000162182	0.203782	0.000162182
AHCY	chr20:32868070-32899608	247.031	48.7717	31.8832	44.0994	0.000162182	0.000162182	0.000864366	0.000162182	0.423331	0.00422696
TCF19	chr6:31126302-31131992	9.788	5.57323	2.65198	5.05087	0.000162182	0.000162182	0.000864366	0.000162182	0.596328	0.00151025
BARHL2	chr1:91177578-91182794	0	4.47759	10.6816	4.51039	0.000162182	0.000162182	0.000864366	0.000162182	0.978316	0.000311969
TRIM28	chr19:59055835-59062082	419.45	131.907	84.8224	78.1191	0.000162182	0.000162182	0.000996794	0.000162182	0.000162182	0.536971
TXN	chr9:113006091-113018920	228.003	71.1918	107.948	118.562	0.000162182	0.000162182	0.000996794	0.000162182	0.000162182	0.463129
TWF1	chr12:44187525-44200178	24.8971	57.1435	36.6179	36.6056	0.000162182	0.000731223	0.000996794	0.000311969	0.000162182	0.99751
VEZF1	chr17:56048909-56065615	26.2515	50.8201	33.03	24.5496	0.000162182	0.0503924	0.000996794	0.559061	0.000162182	0.0111075
ZBTB33	chrX:119384606-119392251	14.7476	33.2166	22.682	20.6898	0.000162182	0.000162182	0.000996794	0.00059469	0.000162182	0.465584
NPTN	chr15:73735498-73925753	54.518	25.4941	39.7574	56.7148	0.000162182	0.00600507	0.000996794	0.746918	0.000162182	0.00200792
EPHA7	chr6:93949739-94129300	3.38819	23.4676	15.348	14.5191	0.000162182	0.000162182	0.000996794	0.000162182	0.000162182	0.679849
JARID2	chr6:15246205-15522273	87.1621	22.5703	15.0593	13.341	0.000162182	0.000162182	0.000996794	0.000162182	0.000162182	0.342276
TET2	chr4:106067031-106200960	1.44945	11.0744	7.34575	7.00292	0.000162182	0.000162182	0.000996794	0.000162182	0.000162182	0.726079
GABRP	chr5:170210722-170241050	1.11385	10.7979	0.304496	2.22697	0.000162182	1	0.000996794	0.00875253	0.000162182	0.00433934
SLC26A6	chr3:48663155-48672926	18.478	10.0889	5.61862	3.63235	0.000162182	0.000162182	0.000996794	0.000162182	0.000162182	0.0224071
SRSF8	chr11:94800055-94804388	5.49283	9.89488	15.3754	15.9044	0.000162182	0.000162182	0.000996794	0.000162182	0.000162182	0.807259
EDIL3	chr5:83238125-83680611	15.8864	8.47537	13.97	20.7924	0.000162182	0.337204	0.000996794	0.013201	0.000162182	0.00163661
ZDHHC22	chr14:77597612-77608134	11.0886	4.73552	8.33102	14.5033	0.000162182	0.033815	0.000996794	0.0183365	0.000162182	0.000162182
SH3D19	chr4:152041432-152149182	12.3165	2.02773	3.89296	6.88123	0.000162182	0.000162182	0.000996794	0.000162182	0.000162182	0.000162182
GINS1	chr20:25388322-25429191	27.0302	8.18111	4.55853	4.66579	0.000162182	0.000162182	0.000996794	0.000162182	0.000311969	0.913877
SH3BGRL	chrX:80369199-80554046	55.4115	147.919	94.8965	99.2535	0.000162182	0.000162182	0.000996794	0.000162182	0.00125549	0.749818
PKD1	chr16:2097989-2185899	8.06536	17.0872	29.4254	24.7344	0.000162182	0.000162182	0.000996794	0.000162182	0.0129062	0.273791
C7orf60	chr7:112459201-112579932	2.9593	11.9976	7.60409	8.90553	0.000162182	0.000162182	0.000996794	0.000162182	0.0165298	0.261693
CHD3	chr17:7788122-7816075	7.93323	39.8272	60.9054	53.3592	0.000162182	0.000162182	0.000996794	0.000162182	0.0170035	0.324939
GOLGA3	chr12:133345494-133405426	10.4097	18.793	29.8566	24.4501	0.000162182	0.000162182	0.000996794	0.000162182	0.0424231	0.131906
SORCS2	chr4:7194373-7744564	0.343853	11.1657	7.1871	8.89482	0.000162182	0.000162182	0.000996794	0.000162182	0.0702884	0.0955935
DNPEP	chr2:220238179-220252662	24.4286	10.8081	18.0208	13.9564	0.000162182	0.0138956	0.000996794	0.000162182	0.0708373	0.0498059
LMO1	chr11:8245850-8290182	1.82907	12.2434	5.16928	8.77947	0.000162182	0.0112106	0.000996794	0.000162182	0.115547	0.027496
SNRPD2	chr19:46190711-46195443	475.342	230.771	154.463	155.826	0.000162182	0.000162182	0.00112632	0.000162182	0.000162182	0.951267
MAGEH1	chrX:55478537-55479999	20.0609	104.146	156.798	163.51	0.000162182	0.000162182	0.00112632	0.000162182	0.000162182	0.762316
GREB1	chr2:11674241-11782912	6.62881	19.9773	12.6959	6.64212	0.000162182	0.000162182	0.00112632	0.989007	0.000162182	0.000162182
LOC440905	chr2:130783571-130808704	2.99115	17.1489	26.0451	11.4043	0.000162182	0.000162182	0.00112632	0.000162182	0.000162182	0.000162182
CHEK1	chr11:125495030-125550793	28.3187	12.408	6.13497	4.19683	0.000162182	0.000162182	0.00112632	0.000162182	0.000162182	0.0802268
ACTN1	chr14:69340839-69446083	113.561	12.2493	18.8271	28.0895	0.000162182	0.000162182	0.00112632	0.000162182	0.000162182	0.000162182
RFK	chr9:79000432-79009444	5.24518	10.9093	17.4075	24.028	0.000162182	0.000162182	0.00112632	0.000162182	0.000162182	0.00739652
APOLD1	chr12:12878850-12944399	1.02456	3.46103	1.60514	1.14513	0.000162182	1	0.00112632	1	0.000162182	1
BEND4	chr4:42112869-42154895	11.2524	1.04613	2.08198	2.38015	0.000162182	0.000162182	0.00112632	0.000162182	0.000162182	0.424587
PLA2G3	chr22:31530792-31536469	9.38434	4.24565	0.573449	0.488662	0.000162182	0.000162182	0.00112632	0.000162182	0.000311969	1
FILIP1	chr6:76017799-76203496	1.3989	3.88664	1.97862	1.99134	0.000162182	1	0.00112632	1	0.000311969	1
RALGAPA1	chr14:36007557-36278432	4.08908	9.64301	14.1927	14.2891	0.000162182	0.000162182	0.00112632	0.000162182	0.00059469	0.960725
NR6A1	chr9:127284702-127533576	24.178	6.47418	1.88249	1.87672	0.000162182	0.000162182	0.00112632	0.000162182	0.00059469	1
CDO1	chr5:115140429-115152405	11.0102	54.7738	36.12	37.2093	0.000162182	0.000162182	0.00112632	0.000162182	0.00112632	0.841704
RBM43	chr2:152104727-152118389	1.23372	3.32475	1.33128	1.59102	0.000162182	1	0.00112632	1	0.00200792	1
FOXF1	chr16:86544132-86548070	0	3.99487	1.22539	1.66612	0.000162182	1	0.00112632	1	0.0021313	1
LYN	chr8:56792385-56925006	16.6228	2.77965	1.03974	1.37346	0.000162182	0.000162182	0.00112632	0.000162182	0.0023747	1
RBM17	chr10:6130948-6159422	48.3103	29.2634	19.1009	20.863	0.000162182	0.000162182	0.00112632	0.000162182	0.00296841	0.503188
F11R	chr1:160965000-160991133	69.8938	7.07437	4.27061	4.80328	0.000162182	0.000162182	0.00112632	0.000162182	0.00522992	0.483945
NEUROG1	chr5:134869971-134871639	0	5.83746	1.05931	0.30926	0.000162182	1	0.00112632	1	0.0229727	1
ZNF709	chr19:12571997-12595632	1.07614	2.9532	5.2034	4.05699	0.000162182	0.000162182	0.00112632	0.000162182	0.0653469	0.115254
EGFL7	chr9:139553307-139567130	31.8087	7.45562	2.32206	5.35526	0.000162182	0.000162182	0.00112632	0.000162182	0.159707	0.00739652
ACOT9	chrX:23721776-23761407	48.0096	19.059	10.8794	15.6032	0.000162182	0.000162182	0.00112632	0.000162182	0.17613	0.0181405
FKBP4	chr12:2904107-2914587	242.03	53.4628	80.7711	59.5065	0.000162182	0.000162182	0.00112632	0.000162182	0.407921	0.010191
CGNL1	chr15:57668702-57842925	13.5626	2.03475	0.975832	1.76078	0.000162182	0.000162182	0.00112632	0.000162182	0.460511	1
HNRNPAB	chr5:177631507-177659803	298.135	127.669	83.9558	79.4866	0.000162182	0.000162182	0.00125549	0.000162182	0.000162182	0.696818
GPR162	chr12:6930962-6936583	3.76405	30.8434	47.6647	53.155	0.000162182	0.000162182	0.00125549	0.000162182	0.000162182	0.410003
B3GNT1	chr11:66112842-66115161	15.9388	30.4044	45.9978	60.7339	0.000162182	0.000162182	0.00125549	0.000162182	0.000162182	0.0141849
RAB15	chr14:65381078-65569413	33.4949	6.48863	16.3112	25.8893	0.000162182	0.000162182	0.00125549	0.115839	0.000162182	0.0240624
C17orf53	chr17:42219273-42239844	14.4151	4.88877	2.17979	1.49545	0.000162182	0.000162182	0.00125549	0.000162182	0.000162182	0.180085
SRPX	chrX:38008587-38080177	9.16191	3.6838	7.87447	8.7199	0.000162182	0.425566	0.00125549	0.775245	0.000162182	0.606716
WIPF3	chr7:29846169-29956682	6.43136	2.47333	4.69403	6.8003	0.000162182	0.040044	0.00125549	0.699825	0.000162182	0.0141849
IRF3	chr19:50162825-50177173	48.7483	20.8499	11.5588	10.335	0.000162182	0.000162182	0.00125549	0.000162182	0.000311969	0.575559
PAK4	chr19:39616419-39670046	27.6296	14.982	9.25363	9.27613	0.000162182	0.000162182	0.00125549	0.000162182	0.000311969	0.989487
CDC42EP4	chr17:71279762-71308143	16.3265	46.9685	30.388	31.4886	0.000162182	0.000162182	0.00125549	0.000162182	0.00059469	0.79491
NUP54	chr4:77035816-77069655	45.9248	22.0889	14.2243	14.4896	0.000162182	0.000162182	0.00125549	0.000162182	0.000864366	0.907052
CPSF2	chr14:92588297-92630543	26.8272	11.8323	7.69749	7.96352	0.000162182	0.000162182	0.00125549	0.000162182	0.00125549	0.81768
GGT7	chr20:33432522-33460661	10.8435	18.0893	27.7056	25.0133	0.000162182	0.000162182	0.00125549	0.000162182	0.00739652	0.439116
GBAS	chr7:56032269-56067875	19.647	34.5019	22.1725	25.1787	0.000162182	0.37936	0.00125549	0.0237831	0.008649	0.334789
THBS4	chr5:79331169-79379107	11.6276	4.41282	1.96179	2.69615	0.000162182	0.000162182	0.00125549	0.000162182	0.0138956	0.184373
BBS2	chr16:56518258-56554008	9.61382	25.0231	16.3684	18.6183	0.000162182	0.000162182	0.00125549	0.000162182	0.015853	0.325158
SNX33	chr15:75941347-75950968	10.0933	4.75839	2.13195	3.13053	0.000162182	0.000162182	0.00125549	0.000162182	0.028407	0.0871979
MRPL14	chr6:44081372-44095191	93.2743	50.026	29.0111	36.3585	0.000162182	0.000162182	0.00125549	0.000162182	0.0302048	0.174378
DLG4	chr17:7093209-7128586	12.9831	35.5829	64.6858	51.1304	0.000162182	0.000162182	0.00125549	0.000162182	0.0418983	0.184763
LPGAT1	chr1:211916798-212004114	4.02475	11.5545	17.391	13.907	0.000162182	0.000162182	0.00125549	0.000162182	0.121615	0.0610204
JUN	chr1:59246462-59249785	11.3357	36.0106	54.7447	41.6398	0.000162182	0.000162182	0.00125549	0.000162182	0.250909	0.0214667
PLXNA3	chrX:153686622-153701985	9.57965	32.8917	49.4673	37.0245	0.000162182	0.000162182	0.00125549	0.000162182	0.358404	0.0147757
RASSF4	chr10:45455218-45490172	4.16956	11.7811	6.7742	11.7855	0.000162182	0.00916517	0.00125549	0.000162182	0.997106	0.00059469
ZNF331	chr19:54024176-54083523	18.7772	9.88301	6.26047	5.00407	0.000162182	0.000162182	0.00138372	0.000162182	0.000162182	0.12928
PRIM2	chr6:57182421-57513376	22.3273	7.64087	3.55281	3.54841	0.000162182	0.000162182	0.00138372	0.000162182	0.000162182	0.992572
TRAPPC9	chr8:140742585-141468678	2.37647	6.3168	10.0455	11.3714	0.000162182	0.000162182	0.00138372	0.000162182	0.000162182	0.346998
MAP7D3	chrX:135295378-135338641	12.7656	6.06167	3.46851	3.3138	0.000162182	0.000162182	0.00138372	0.000162182	0.000162182	0.817981
HOMER1	chr5:78669785-78809700	12.8342	4.33133	7.32922	7.39706	0.000162182	0.000162182	0.00138372	0.000162182	0.00059469	0.955672
PXMP2	chr12:133264191-133281577	16.0278	31.8683	17.4146	18.9839	0.000162182	0.683037	0.00138372	0.316546	0.00125549	0.667796
HDAC3	chr5:141000442-141016423	79.7029	46.2495	30.6612	31.0864	0.000162182	0.000162182	0.00138372	0.000162182	0.00151025	0.927085
CSRNP3	chr2:166326156-166545917	1.59015	25.4772	38.5114	35.4158	0.000162182	0.000162182	0.00138372	0.000162182	0.00781813	0.552671
SPAST	chr2:32288679-32382706	9.00231	17.2019	26.0401	23.4136	0.000162182	0.000162182	0.00138372	0.000162182	0.00802735	0.401683
AJUBA	chr14:23440409-23451848	13.2556	8.19244	4.84555	5.73051	0.000162182	0.000162182	0.00138372	0.000162182	0.010191	0.314541
GCSH	chr16:81115551-81129980	69.6281	30.789	19.6061	23.0153	0.000162182	0.000162182	0.00138372	0.000162182	0.026597	0.269995
SLC12A2	chr5:127419482-127525380	5.00927	8.58888	5.61059	6.52567	0.000162182	0.415526	0.00138372	0.0201452	0.0271344	0.257636
ARHGAP33	chr19:36266416-36279724	6.9453	27.9375	41.1733	35.9249	0.000162182	0.000162182	0.00138372	0.000162182	0.032219	0.284971
KANK1	chr9:470293-746106	7.95666	3.96854	2.20293	2.79226	0.000162182	0.000162182	0.00138372	0.000162182	0.0334616	0.207781
MTHFD1	chr14:64854758-64926725	79.8631	10.9143	6.61073	8.7634	0.000162182	0.000162182	0.00138372	0.000162182	0.105195	0.0540775
MLC1	chr22:50497819-50524358	0	2.27459	0.481576	3.1888	0.000162182	1	0.00138372	0.000162182	0.113163	0.000311969
TFRC	chr3:195776154-195809032	63.1919	37.0002	24.6643	31.0101	0.000162182	0.000162182	0.00138372	0.000162182	0.159519	0.0567415
CCND2	chr12:4382901-4414522	21.3402	108.45	70.1356	60.4488	0.000162182	0.000162182	0.00151025	0.000162182	0.000162182	0.257442
MLLT4	chr6:168227670-168372700	32.0804	64.0313	41.3662	35.3265	0.000162182	0.0368458	0.00151025	0.401425	0.000162182	0.213425
TSPYL4	chr6:116571130-116575261	13.5305	51.7638	77.2122	78.861	0.000162182	0.000162182	0.00151025	0.000162182	0.000162182	0.88284
DANCR	chr4:53578620-53580305	309.168	51.5869	30.264	29.0466	0.000162182	0.000162182	0.00151025	0.000162182	0.000162182	0.822027
POLR3A	chr10:79734906-79789298	14.5888	7.74473	11.5823	13.483	0.000162182	0.0531555	0.00151025	0.491464	0.000162182	0.214929
FAM84B	chr8:127564682-127570711	10.8239	3.23733	5.6016	9.21596	0.000162182	0.000162182	0.00151025	0.158337	0.000162182	0.000162182
PRKAR1B	chr7:588833-826116	15.143	2.58661	6.84015	11.717	0.000162182	0.000311969	0.00151025	0.168728	0.000162182	0.00366004
ICA1	chr7:8152814-8302242	7.00209	1.21225	3.67928	5.23618	0.000162182	0.00151025	0.00151025	0.0695804	0.000162182	0.0816255
UPP1	chr7:48128354-48148330	35.3666	5.67497	11.0152	10.5026	0.000162182	0.000162182	0.00151025	0.000162182	0.00225355	0.80413
TFE3	chrX:48886241-48900990	42.3363	21.7665	32.8255	30.3706	0.000162182	0.0298447	0.00151025	0.00176171	0.00501203	0.549087
CAMSAP2	chr1:200708685-200829831	9.49696	27.235	41.741	36.3839	0.000162182	0.000162182	0.00151025	0.000162182	0.016811	0.279496
GPC2	chr7:99767228-99774990	28.6978	62.1585	93.3283	81.3399	0.000162182	0.000162182	0.00151025	0.000162182	0.0258775	0.275653
CACNG7	chr19:54415990-54446969	26.3466	44.5976	66.6031	57.1999	0.000162182	0.000162182	0.00151025	0.000162182	0.0351128	0.217893
EDEM3	chr1:184659624-184724041	5.14727	13.6939	20.3193	15.1467	0.000162182	0.000162182	0.00151025	0.000162182	0.427805	0.0114089
ZC3H11A	chr1:203764750-203823256	26.5817	74.6339	47.9815	39.6694	0.000162182	0.000162182	0.00163661	0.000455457	0.000162182	0.163307
SDK2	chr17:71330522-71640227	1.71835	17.8143	11.8993	11.291	0.000162182	0.000162182	0.00163661	0.000162182	0.000162182	0.696019
DPP6	chr7:153584418-154685995	2.09257	8.01306	12.3572	15.6484	0.000162182	0.000162182	0.00163661	0.000162182	0.000162182	0.0578884
PRKCDBP	chr11:6340175-6341740	36.8154	3.2834	10.1029	15.2478	0.000162182	0.000162182	0.00163661	0.000162182	0.000162182	0.0407356
CMTM7	chr3:32433162-32496333	26.9939	12.221	5.69307	4.62705	0.000162182	0.000162182	0.00163661	0.000162182	0.000311969	0.429297
SPOPL	chr2:139259349-139330805	3.58698	8.4876	5.53165	5.60276	0.000162182	0.00320071	0.00163661	0.000311969	0.00125549	0.937643
IMP3	chr15:75931425-75932664	69.9497	31.5823	18.7133	21.8233	0.000162182	0.000162182	0.00163661	0.000162182	0.00834024	0.349757
YPEL2	chr17:57409052-57479095	2.90031	6.32796	3.79826	5.33826	0.000162182	0.111335	0.00163661	0.000162182	0.234159	0.0213749
ZNF382	chr19:37096206-37119499	2.13354	6.81032	11.1697	5.84012	0.000162182	0.000162182	0.00163661	0.000162182	0.376172	0.000162182
FLRT3	chr20:13976145-16033841	2.75492	13.0194	8.18627	11.9838	0.000162182	0.000162182	0.00163661	0.000162182	0.594542	0.00813195
PABPC1	chr8:101715143-101734315	584.071	154.643	102.336	144.147	0.000162182	0.000162182	0.00163661	0.000162182	0.614678	0.00377327
KXD1	chr19:18668571-18680197	114.476	53.0439	35.3819	33.0864	0.000162182	0.000162182	0.00176171	0.000162182	0.000162182	0.632756
IFT81	chr12:110562139-110656600	17.4804	51.51	35.0515	25.3764	0.000162182	0.000162182	0.00176171	0.000311969	0.000162182	0.00545477
EPB41L5	chr2:120770603-120936697	13.0638	22.1531	14.9703	11.5382	0.000162182	0.283604	0.00176171	0.278175	0.000162182	0.027589
NLE1	chr17:33458367-33469322	22.6177	7.14388	12.1146	12.8629	0.000162182	0.000162182	0.00176171	0.000162182	0.000162182	0.703258
UMPS	chr3:124449212-124468119	11.117	6.98253	4.60438	3.50106	0.000162182	0.000162182	0.00176171	0.000162182	0.000162182	0.0502268
SIGIRR	chr11:405715-417397	14.8014	5.29666	1.41406	1.18561	0.000162182	0.000162182	0.00176171	0.000162182	0.000311969	1
TNNT1	chr19:55644160-55660606	63.5112	13.268	5.68239	5.261	0.000162182	0.000162182	0.00176171	0.000162182	0.000455457	0.811845
CTBP2	chr10:126676417-126849624	74.4275	45.0259	30.6033	30.9662	0.000162182	0.000162182	0.00176171	0.000162182	0.000731223	0.934907
RGMB	chr5:98104998-98132198	6.45801	27.2904	41.5427	39.8987	0.000162182	0.000162182	0.00176171	0.000162182	0.00112632	0.775112
DCP2	chr5:112312406-112824527	18.5593	8.8136	5.03	5.3678	0.000162182	0.000162182	0.00176171	0.000162182	0.00151025	0.72384
PIAS1	chr15:68346571-68480404	15.1549	25.0111	16.3119	17.5032	0.000162182	0.623452	0.00176171	0.240766	0.00411372	0.631089
MANEA	chr6:96025372-96057328	1.95489	6.0515	3.49076	4.32064	0.000162182	0.00296841	0.00176171	0.000162182	0.026597	0.217893
SKA3	chr13:21727733-21753220	21.9254	5.26879	1.73981	2.46347	0.000162182	0.000162182	0.00176171	0.000162182	0.0317908	0.372003
SLC26A2	chr5:149340299-149366963	3.59737	6.48307	4.15612	5.25544	0.000162182	0.314142	0.00176171	0.00138372	0.0981861	0.0687286
CCDC39	chr3:180331795-180397283	1.3288	3.19177	5.6893	3.66724	0.000162182	0.000162182	0.00176171	0.000162182	0.480009	0.008649
ITPKB	chr1:226819390-226926876	1.81025	3.66651	2.0197	3.87288	0.000162182	0.596708	0.00176171	0.000162182	0.754174	0.000162182
GPR173	chrX:53078505-53109796	6.29392	50.1298	75.318	50.7833	0.000162182	0.000162182	0.00176171	0.000162182	0.928487	0.000996794
SRSF7	chr2:38970740-38978636	133.12	82.3404	54.877	45.5603	0.000162182	0.000162182	0.0018848	0.000162182	0.000162182	0.118616
RUVBL1	chr3:127799799-127842671	134.259	39.382	25.5467	24.7132	0.000162182	0.000162182	0.0018848	0.000162182	0.000162182	0.827034
HYOU1	chr11:118914895-118927925	96.223	34.5478	51.4382	51.1378	0.000162182	0.000162182	0.0018848	0.000162182	0.000162182	0.969213
PKI55	chr2:217081611-217084915	2.49394	13.3136	20.1679	23.8774	0.000162182	0.000162182	0.0018848	0.000162182	0.000162182	0.176722
LUZP1	chr1:23410515-23495351	18.68	11.3809	7.63658	6.82378	0.000162182	0.000162182	0.0018848	0.000162182	0.000162182	0.386368
METTL16	chr17:2319347-2415200	16.6509	10.2784	6.72991	5.62944	0.000162182	0.000162182	0.0018848	0.000162182	0.000162182	0.187599
MPZ	chr1:161274524-161279762	2.32668	8.0287	14.493	25.5963	0.000162182	0.000162182	0.0018848	0.000162182	0.000162182	0.000162182
DSEL	chr18:65173818-65566856	5.06765	1.6438	2.87025	5.1245	0.000162182	0.000162182	0.0018848	0.934058	0.000162182	0.000162182
MYC	chr8:128748314-128753680	41.1038	1.57359	4.2597	5.25989	0.000162182	0.000162182	0.0018848	0.000162182	0.000162182	0.305474
CBFA2T3	chr16:88941262-89043504	0.806114	3.42711	6.28464	6.26253	0.000162182	0.000162182	0.0018848	0.000162182	0.000311969	0.984168
GALNT16	chr14:69726680-69821190	4.72377	9.04498	14.4619	13.3161	0.000162182	0.000162182	0.0018848	0.000162182	0.00343239	0.565302
ERVK13-1	chr16:2708389-2723440	0.721636	2.99399	4.73308	4.25324	0.000162182	0.000162182	0.0018848	0.000162182	0.00957619	0.44315
LINC00674	chr17:66097695-66132070	2.79712	12.3132	18.5843	15.7631	0.000162182	0.000162182	0.0018848	0.000162182	0.0385639	0.189872
PLEKHM3	chr2:208686011-208890284	1.7815	4.02556	6.05651	5.01999	0.000162182	0.000162182	0.0018848	0.000162182	0.0796096	0.134502
PHLDB1	chr11:118477212-118528748	10.7738	20.039	29.1703	23.6637	0.000162182	0.000162182	0.0018848	0.000162182	0.166385	0.0790689
AGPAT2	chr9:139567594-139581911	20.2025	8.03472	3.47013	7.55137	0.000162182	0.000162182	0.0018848	0.000162182	0.782854	0.00176171
COCH	chr14:31343740-31359822	14.2756	4.32267	8.14055	8.88224	0.000162182	0.000162182	0.00200792	0.000162182	0.000162182	0.615193
MAFG	chr17:79876144-79885587	25.8102	14.6433	21.5278	22.062	0.000162182	0.130073	0.00200792	0.144359	0.000311969	0.857205
FAM49A	chr2:16730729-16847134	1.84299	9.28992	14.1473	14.6046	0.000162182	0.000162182	0.00200792	0.000162182	0.000311969	0.826296
MGAT4A	chr2:99235568-99347589	1.70333	6.25587	9.63514	9.28925	0.000162182	0.000162182	0.00200792	0.000162182	0.00176171	0.80957
DCHS1	chr11:6642557-6677074	5.44347	15.7915	23.8253	22.9578	0.000162182	0.000162182	0.00200792	0.000162182	0.00225355	0.794656
ABTB2	chr11:34172533-34379555	3.42764	1.34935	2.9701	2.65102	0.000162182	0.436018	0.00200792	0.106806	0.00331696	0.56396
SCAF4	chr21:33043312-33104431	28.7483	15.0023	10.1588	11.7265	0.000162182	0.000162182	0.00200792	0.000162182	0.0461539	0.27874
CEP170	chr1:243287729-243418708	15.6892	39.3732	58.5036	49.8112	0.000162182	0.000162182	0.00200792	0.000162182	0.0572275	0.211338
INTS6	chr13:51915167-52027275	9.80008	5.19325	3.13188	3.92154	0.000162182	0.000162182	0.00200792	0.000162182	0.0765854	0.156923
C4orf52	chr4:25915813-25931501	42.6586	25.6051	14.4955	19.2285	0.000162182	0.000162182	0.00200792	0.000162182	0.0791501	0.116711
DPY19L2	chr12:63952692-64062354	1.99754	6.44891	10.0758	5.22102	0.000162182	0.000162182	0.00200792	0.000162182	0.172632	0.000162182
SHCBP1	chr16:46614467-46655311	9.72108	3.36097	1.42071	2.58389	0.000162182	0.000162182	0.00200792	0.000162182	0.222567	0.0225029
GRIPAP1	chrX:48830133-48858675	40.771	75.9501	112.88	78.7666	0.000162182	0.000162182	0.00200792	0.000162182	0.796338	0.00285207
ARHGEF12	chr11:120207617-120360645	9.03353	21.7686	32.4268	37.9274	0.000162182	0.000162182	0.0021313	0.000162182	0.000162182	0.221512
PKIB	chr6:122793061-123047518	32.6145	18.7564	28.7343	30.6751	0.000162182	0.338014	0.0021313	0.626036	0.000162182	0.639637
EMILIN1	chr2:27301434-27309265	5.08519	9.99615	15.5284	24.0265	0.000162182	0.000162182	0.0021313	0.000162182	0.000162182	0.000162182
SLC7A11	chr4:138948576-139163503	4.95486	1.76469	2.99477	4.25243	0.000162182	0.000162182	0.0021313	0.193053	0.000162182	0.00676279
TTC13	chr1:231041986-231114618	4.14176	10.6359	16.1618	13.9033	0.000162182	0.000162182	0.0021313	0.000162182	0.0394427	0.254548
KIAA1217	chr10:23983674-24836772	6.62673	2.28724	1.12439	1.82011	0.000162182	0.000162182	0.0021313	0.000162182	0.219326	1
SORBS3	chr8:22409250-22433008	34.9148	14.0137	8.314	12.7806	0.000162182	0.000162182	0.0021313	0.000162182	0.571642	0.00589755
PHLPP1	chr18:60382671-60647676	12.0138	7.71266	5.08186	7.83545	0.000162182	0.000162182	0.0021313	0.000162182	0.913158	0.000864366
WSB1	chr17:25621105-25640645	117.071	682.926	407.797	122.817	0.000162182	0.000162182	0.00225355	0.702719	0.000162182	0.000162182
MRPL45	chr17:36452988-36479101	47.1063	30.7586	20.1002	17.408	0.000162182	0.000162182	0.00225355	0.000162182	0.000162182	0.326108
PIGT	chr20:44044706-44054885	41.6114	20.973	30.9928	39.4131	0.000162182	0.0121099	0.00225355	0.650818	0.000162182	0.0492302
CNTN4	chr3:2140549-3099645	0.269856	2.78393	4.81541	6.3564	0.000162182	0.000162182	0.00225355	0.000162182	0.000162182	0.0583823
PNP	chr14:20937537-20946165	43.4662	11.5599	6.57387	6.22121	0.000162182	0.000162182	0.00225355	0.000162182	0.000311969	0.782412
RAP1GAP2	chr17:2699731-2941035	11.6832	3.56844	5.5713	5.82907	0.000162182	0.000162182	0.00225355	0.000162182	0.000455457	0.758725
CRELD1	chr3:9975523-9987097	5.17332	11.2046	18.0491	17.6198	0.000162182	0.000162182	0.00225355	0.000162182	0.00138372	0.876354
PAXIP1	chr7:154720226-154794682	15.3707	8.42274	4.93217	5.53999	0.000162182	0.000162182	0.00225355	0.000162182	0.0040018	0.51224
HRC	chr19:49654455-49658681	0.936913	4.75718	8.74578	2.35983	0.000162182	0.000162182	0.00225355	0.00545477	0.00456473	0.000162182
SAE1	chr19:47634079-47713893	146.151	63.3287	43.7687	46.69	0.000162182	0.000162182	0.00225355	0.000162182	0.00729265	0.617476
SKP2	chr5:36152144-36184142	38.8288	22.6372	14.2315	17.5694	0.000162182	0.000162182	0.00225355	0.000162182	0.0614301	0.147227
SNRPG	chr2:70508505-70520869	283.192	139.386	90.5864	71.7469	0.000162182	0.000162182	0.0023747	0.000162182	0.000162182	0.0920793
SLC22A17	chr14:23815526-23822080	18.306	48.7618	72.1874	87.0492	0.000162182	0.000162182	0.0023747	0.000162182	0.000162182	0.135926
ANKRD46	chr8:101521979-101572014	11.3048	24.5433	36.0821	47.6696	0.000162182	0.000162182	0.0023747	0.000162182	0.000162182	0.0171029
RBMS1	chr2:161128661-161350318	21.5386	7.09901	11.0173	12.7892	0.000162182	0.000162182	0.0023747	0.000162182	0.000162182	0.25787
EGR1	chr5:137801180-137805004	6.55987	2.74408	5.44848	6.87693	0.000162182	0.288132	0.0023747	0.77739	0.000162182	0.168155
THBS2	chr6:169615874-169654137	5.10828	1.05339	2.32503	3.20839	0.000162182	0.000162182	0.0023747	0.000311969	0.000162182	0.0625466
MBTPS2	chrX:21857655-21903541	7.33504	17.1479	25.58	26.3417	0.000162182	0.000162182	0.0023747	0.000162182	0.00059469	0.842202
DNAJC18	chr5:138745891-138775214	5.05991	9.215	13.7483	14.0396	0.000162182	0.000162182	0.0023747	0.000162182	0.00059469	0.882541
CDK18	chr1:205473683-205501921	13.3247	6.22844	3.35385	3.69677	0.000162182	0.000162182	0.0023747	0.000162182	0.00320071	0.654897
TKT	chr3:53258722-53290130	504.932	101.392	68.8975	74.9889	0.000162182	0.000162182	0.0023747	0.000162182	0.0098842	0.525439
RAD51	chr15:40987326-41024356	13.8704	3.34462	0.956729	1.8203	0.000162182	0.000162182	0.0023747	0.000162182	0.0240624	1
ANTXR2	chr4:80822770-80994477	2.59687	7.90307	3.11076	5.33214	0.000162182	0.594711	0.0023747	0.000731223	0.026143	0.0619857
AXL	chr19:41725107-41767671	13.2014	4.71852	2.77416	4.39156	0.000162182	0.000162182	0.0023747	0.000162182	0.674412	0.00622563
SYT14	chr1:210111518-210337633	2.84248	5.73693	8.82129	5.95806	0.000162182	0.000162182	0.0023747	0.000162182	0.816278	0.0023747
ZNF333	chr19:14800869-14831772	1.86936	7.43404	11.492	7.67486	0.000162182	0.000162182	0.0023747	0.000162182	0.846313	0.00200792
ERV3-1	chr7:64434829-64467124	3.55189	26.3317	11.7352	8.00657	0.000162182	0.000162182	0.00249598	0.000162182	0.000162182	0.120708
THOP1	chr19:2785505-2813599	47.9089	25.3057	16.8032	14.9432	0.000162182	0.000162182	0.00249598	0.000162182	0.000162182	0.393619
AK3	chr9:4709556-4742043	12.754	22.2239	15.0189	12.1647	0.000162182	0.204698	0.00249598	0.707683	0.000162182	0.0949221
TNS1	chr2:218664511-218808796	1.40179	7.43782	10.8416	11.8682	0.000162182	0.000162182	0.00249598	0.000162182	0.000162182	0.474898
ST6GAL1	chr3:186648314-186796341	27.8595	4.62487	7.44053	8.98481	0.000162182	0.000162182	0.00249598	0.000162182	0.000162182	0.174045
SLC2A6	chr9:136336215-136344276	6.9867	2.88069	6.0799	6.94605	0.000162182	0.455699	0.00249598	0.97428	0.000162182	0.467798
HNRNPD	chr4:83274466-83295149	253.175	112.528	75.3802	77.4338	0.000162182	0.000162182	0.00249598	0.000162182	0.00151025	0.849901
NREP	chr5:110834021-111353003	147.875	408.631	704.213	648.719	0.000162182	0.000162182	0.00249598	0.000162182	0.0018848	0.662127
CRTC1	chr19:18794424-18893143	2.38408	6.29526	9.27064	9.20608	0.000162182	0.000162182	0.00249598	0.000162182	0.00225355	0.960067
RFC2	chr7:73645831-73668738	41.6349	17.3588	10.0434	11.2127	0.000162182	0.000162182	0.00249598	0.000162182	0.00308623	0.551546
SPPL3	chr12:121200312-121342155	16.5624	26.0907	38.4716	34.86	0.000162182	0.000162182	0.00249598	0.000162182	0.0110074	0.451458
SKIV2L2	chr5:54603575-54830873	35.7887	19.9552	13.0117	14.373	0.000162182	0.000162182	0.00249598	0.000162182	0.0124106	0.509712
RGS5	chr1:163112088-163291581	9.57992	2.9565	6.15546	3.05283	0.000162182	0.0098842	0.00249598	0.000162182	0.909986	0.00059469
ITM2C	chr2:231729620-231743963	220.558	85.2855	124.133	170.643	0.000162182	0.000162182	0.00261489	0.0173828	0.000162182	0.00654514
TRAF3	chr14:103243815-103377837	4.14703	7.40305	10.9058	13.7661	0.000162182	0.000162182	0.00261489	0.000162182	0.000162182	0.04798
KIAA1549	chr7:138516126-138666064	3.41164	6.48755	9.39182	10.3486	0.000162182	0.000162182	0.00261489	0.000162182	0.000162182	0.438362
MSRB3	chr12:65672422-65860687	1.07439	4.70499	7.56924	9.8685	0.000162182	0.000162182	0.00261489	0.000162182	0.000162182	0.037878
ARNTL2	chr12:27485786-27578746	5.87084	2.52114	4.11625	4.36124	0.000162182	0.00522992	0.00261489	0.0104994	0.000311969	0.71219
FZD3	chr8:28351721-28431785	6.03437	25.2191	17.2624	16.7446	0.000162182	0.000162182	0.00261489	0.000162182	0.000731223	0.823959
ZSCAN18	chr19:58595208-58629793	17.5728	38.5093	56.5315	56.5359	0.000162182	0.000162182	0.00261489	0.000162182	0.000996794	0.999524
ARVCF	chr22:19863039-20004309	11.6517	28.6418	19.7297	21.4943	0.000162182	0.000162182	0.00261489	0.000162182	0.0133977	0.509712
SLC27A1	chr19:17581299-17616977	4.03858	7.51933	11.7846	10.1024	0.000162182	0.000162182	0.00261489	0.000162182	0.0314466	0.254774
MEAF6	chr1:37955560-37980420	9.59817	22.3878	33.3346	26.6173	0.000162182	0.000162182	0.00261489	0.000162182	0.167627	0.0621553
CLK1	chr2:201717731-201729467	20.0536	96.5618	64.2861	48.5713	0.000162182	0.000162182	0.00273572	0.000162182	0.000162182	0.024335
CDKN2AIP	chr4:184365788-184369049	10.4305	21.1296	13.7751	12.7751	0.000162182	0.0509493	0.00273572	0.11728	0.000162182	0.624859
OSGEPL1	chr2:190611385-190627924	6.33474	12.1165	7.28762	6.32845	0.000162182	0.457605	0.00273572	0.988588	0.000162182	0.462458
C2CD2L	chr11:118978092-118987827	1.37327	5.07394	8.48039	9.32558	0.000162182	0.000162182	0.00273572	0.000162182	0.000311969	0.541462
STX12	chr1:28099693-28150963	6.64968	33.3437	49.6313	41.8107	0.000162182	0.000162182	0.00273572	0.000162182	0.0633423	0.161501
ZNF267	chr16:31885078-31928629	9.00206	4.88192	2.56178	3.48274	0.000162182	0.000162182	0.00273572	0.000162182	0.0649479	0.140068
LOC440300	chr15:84860599-84898920	0.576729	2.8741	4.76713	3.84205	0.000162182	0.000162182	0.00273572	0.000162182	0.0770724	0.134043
MRC2	chr17:60704761-60770962	9.56036	34.1515	23.2157	41.3046	0.000162182	0.000162182	0.00273572	0.000162182	0.130793	0.000162182
SMARCC1	chr3:47627377-47823405	86.3992	38.5145	26.1232	22.293	0.000162182	0.000162182	0.00285207	0.000162182	0.000162182	0.201399
CD99L2	chrX:149934808-150067289	5.75333	37.7762	54.7251	63.8393	0.000162182	0.000162182	0.00285207	0.000162182	0.000162182	0.21537
RYBP	chr3:72423743-72495774	27.9746	17.3333	25.1566	26.81	0.000162182	0.39393	0.00285207	0.717047	0.000162182	0.625478
TTLL4	chr2:219575567-219620138	24.2935	11.3281	7.53622	6.62648	0.000162182	0.000162182	0.00285207	0.000162182	0.000162182	0.352203
ME1	chr6:83920109-84140938	4.39347	1.50499	3.3247	4.72611	0.000162182	0.133001	0.00285207	0.665069	0.000162182	0.0509493
UBE2R2	chr9:33817181-33920401	23.3593	38.2148	26.0026	26.1704	0.000162182	0.392115	0.00285207	0.296464	0.000996794	0.964803
USP3	chr15:63796709-63894620	3.5688	10.2844	6.79094	6.85028	0.000162182	0.000162182	0.00285207	0.000162182	0.00112632	0.957648
HNRNPC	chr14:21677295-21737638	409.732	210.242	138.461	144.507	0.000162182	0.000162182	0.00285207	0.000162182	0.00331696	0.768899
PRMT7	chr16:68344876-68391169	16.1355	9.47512	14.8196	14.0912	0.000162182	0.559701	0.00285207	0.283823	0.00411372	0.743466
C6orf70	chr6:170151720-170181617	3.69778	8.96697	4.82968	5.37003	0.000162182	0.240658	0.00285207	0.0529876	0.00771326	0.639615
PDCD2	chr6:170884659-170893780	57.547	31.6766	20.2483	21.9979	0.000162182	0.000162182	0.00285207	0.000162182	0.0104994	0.612763
KCNA5	chr12:5153084-5155954	1.19879	5.28794	9.12437	7.57814	0.000162182	0.000162182	0.00285207	0.000162182	0.027589	0.241691
R3HDM2	chr12:57647547-57704246	16.4042	26.3764	38.0358	29.4075	0.000162182	0.000162182	0.00285207	0.000162182	0.386333	0.028769
EPB41L4B	chr9:111934253-112083021	9.66897	2.29484	4.26338	4.77884	0.000162182	0.000162182	0.00296841	0.000162182	0.000162182	0.487747
SARS2	chr19:39405903-39423659	19.6415	10.4631	5.32553	4.38793	0.000162182	0.000162182	0.00296841	0.000162182	0.0021313	0.49946
BMPR1A	chr10:88516395-88684945	32.5747	14.5325	9.49459	10.2387	0.000162182	0.000162182	0.00296841	0.000162182	0.00445245	0.607432
E2F3	chr6:20402136-20493945	19.2513	11.1014	7.27241	7.81417	0.000162182	0.000162182	0.00296841	0.000162182	0.00729265	0.636502
KAT2B	chr3:20081523-20195896	0.761151	11.5701	7.74975	8.63982	0.000162182	0.000162182	0.00296841	0.000162182	0.0171986	0.429246
ZNF518B	chr4:10441503-10459032	5.50448	14.9542	10.0504	11.4252	0.000162182	0.000162182	0.00296841	0.000162182	0.0234281	0.318871
ETV1	chr7:13930855-14031050	13.7818	7.42719	4.92754	9.24927	0.000162182	0.000162182	0.00296841	0.000311969	0.0821615	0.000162182
NDRG2	chr14:21484921-21493935	8.92495	20.0752	12.9545	16.5674	0.000162182	0.0141849	0.00296841	0.000162182	0.15746	0.0769907
AP1S2	chrX:15843928-15873137	110.119	32.4102	47.1671	37.746	0.000162182	0.000162182	0.00296841	0.000162182	0.223946	0.0615796
SMS	chrX:21958690-22012955	462.879	159.857	109.883	91.3886	0.000162182	0.000162182	0.00308623	0.000162182	0.000162182	0.136634
AP2S1	chr19:47341422-47354203	144.701	47.8068	72.0341	86.2551	0.000162182	0.000162182	0.00308623	0.000162182	0.000162182	0.15753
MAP3K9	chr14:71194853-71275888	9.58297	5.05324	7.65279	8.99521	0.000162182	0.0775238	0.00308623	0.611941	0.000162182	0.210161
LHX6	chr9:124964855-124991091	0.421736	4.08115	1.95058	1.26203	0.000162182	1	0.00308623	1	0.000162182	1
PNMA3	chrX:152224765-152228827	4.33948	8.7217	13.2925	14.0728	0.000162182	0.000162182	0.00308623	0.000162182	0.000311969	0.68242
C1orf233	chr1:1533387-1535476	10.1395	0.978565	3.50531	4.50117	0.000162182	0.000162182	0.00308623	0.000162182	0.000311969	0.284108
CFL2	chr14:35179587-35184029	5.53737	18.0749	12.18	14.6597	0.000162182	0.000162182	0.00308623	0.000162182	0.0969402	0.151571
ICA1L	chr2:203637872-203736371	1.66931	5.22539	10.7207	7.42281	0.000162182	0.000162182	0.00308623	0.000162182	0.140842	0.111185
SSRP1	chr11:57093458-57103351	186.705	88.7692	60.8532	55.2533	0.000162182	0.000162182	0.00320071	0.000162182	0.000162182	0.463178
TSC22D3	chrX:106956451-107019017	12.6108	64.5785	94.3945	102.451	0.000162182	0.000162182	0.00320071	0.000162182	0.000162182	0.537949
DNMT3B	chr20:31350190-31397162	512.944	10.4671	6.721	4.70504	0.000162182	0.000162182	0.00320071	0.000162182	0.000162182	0.0179501
FBXL18	chr7:5515427-5553399	4.85637	2.11941	3.48614	4.44612	0.000162182	0.0113091	0.00320071	0.48389	0.000162182	0.0702884
NBEA	chr13:35516423-36705514	4.13552	9.95262	21.3137	27.4275	0.000162182	0.000162182	0.00320071	0.000162182	0.000311969	0.338643
POC1A	chr3:52109248-52188706	17.3392	5.47334	2.52263	2.87312	0.000162182	0.000162182	0.00320071	0.000162182	0.00377327	0.640732
SRSF5	chr14:70232999-70238722	130.942	227.481	152.534	163.085	0.000162182	0.227449	0.00320071	0.0448886	0.00665432	0.623216
ARHGAP42	chr11:100558406-100861656	9.2083	4.40998	2.50827	3.49643	0.000162182	0.000162182	0.00320071	0.000162182	0.16214	0.0614301
NT5DC1	chr6:116421998-116566853	15.8526	6.17236	3.43541	4.84817	0.000162182	0.000162182	0.00320071	0.000162182	0.166519	0.0729974
ZNF514	chr2:95813399-95825263	5.35219	10.0725	15.2424	9.26719	0.000162182	0.000162182	0.00320071	0.000162182	0.586505	0.000162182
TWF2	chr3:52262625-52273183	35.6189	9.68795	16.2758	17.4024	0.000162182	0.000162182	0.00331696	0.000162182	0.000311969	0.690985
RNF10	chr12:120972131-121015397	72.1541	44.744	66.3557	63.1191	0.000162182	0.533721	0.00331696	0.241072	0.00388786	0.719273
B4GALNT4	chr11:369794-382117	22.7285	50.9125	74.4838	69.6695	0.000162182	0.000162182	0.00331696	0.000162182	0.00875253	0.62175
RBM19	chr12:114254542-114404176	28.7751	14.949	10.0344	8.56383	0.000162182	0.000162182	0.00343239	0.000162182	0.000162182	0.24542
TMEM237	chr2:202484906-202508252	8.15339	13.7046	9.28458	7.50725	0.000162182	0.324563	0.00343239	0.500502	0.000162182	0.101508
PFKFB2	chr1:207226619-207254368	4.87289	2.37291	4.30571	4.36425	0.000162182	0.466851	0.00343239	0.47135	0.000311969	0.942723
HECTD4	chr12:112597991-112819896	7.07785	25.0283	37.2865	32.5348	0.000162182	0.000162182	0.00343239	0.000162182	0.0372739	0.314891
EPHB1	chr3:134514098-134979307	2.0531	19.1527	13.0708	15.135	0.000162182	0.000162182	0.00343239	0.000162182	0.052005	0.248652
ATG3	chr3:112251358-112280485	34.8507	15.1205	25.1497	19.7187	0.000162182	0.0157547	0.00343239	0.000162182	0.106449	0.111817
ALDH6A1	chr14:74486058-74551196	13.5714	7.14938	3.51039	5.25146	0.000162182	0.000162182	0.00343239	0.000162182	0.133692	0.0865611
GTF2F2	chr13:45694630-45858239	44.9891	22.8293	14.2643	18.8083	0.000162182	0.000162182	0.00343239	0.000162182	0.198705	0.0794491
TRPS1	chr8:116420723-116681228	1.53593	3.75125	2.43644	3.19332	0.000162182	0.0047869	0.00343239	0.000162182	0.246695	0.0585384
ANKRD24	chr19:4183350-4224811	5.0672	0.885047	2.22041	0.986853	0.000162182	0.000162182	0.00343239	0.000162182	1	0.00467589
PALM	chr19:708952-748330	8.16804	27.6824	40.0387	43.1453	0.000162182	0.000162182	0.00354646	0.000162182	0.000162182	0.55748
TMEM14A	chr6:52535883-52551385	10.813	26.6802	42.0433	47.8894	0.000162182	0.000162182	0.00354646	0.000162182	0.000162182	0.339565
ARID2	chr12:46123619-46301819	16.2911	25.7554	17.5385	13.7671	0.000162182	0.582837	0.00354646	0.117145	0.000162182	0.0418983
HFM1	chr1:91726322-91870426	0.958452	6.2602	3.86695	2.24064	0.000162182	0.000162182	0.00354646	0.000162182	0.000162182	0.00225355
FBXW8	chr12:117348760-117468953	9.42005	17.2447	11.8481	11.0414	0.000162182	0.0695	0.00354646	0.176184	0.000455457	0.620295
MMS19	chr10:99218080-99258366	52.6558	19.1033	12.9764	15.409	0.000162182	0.000162182	0.00354646	0.000162182	0.0889005	0.188863
SHROOM3	chr4:77356252-77704405	6.56108	3.71752	2.4158	3.40978	0.000162182	0.000162182	0.00354646	0.000162182	0.536791	0.00978276
CNIH4	chr1:224544594-224563695	127.199	66.8051	40.9214	27.5239	0.000162182	0.000162182	0.00366004	0.000162182	0.000162182	0.0236032
EPHB2	chr1:23037330-23241823	6.51968	53.1525	36.659	29.8371	0.000162182	0.000162182	0.00366004	0.000162182	0.000162182	0.0976786
AZIN1	chr8:103838535-103876397	95.9679	44.2947	63.8198	79.4326	0.000162182	0.000455457	0.00366004	0.0923771	0.000162182	0.0765135
MAL2	chr8:120220609-120257914	45.7087	1.66911	3.91428	9.07241	0.000162182	0.000162182	0.00366004	0.000162182	0.000162182	0.000162182
LARP1	chr5:154092461-154197163	81.2916	30.7123	44.5966	46.6842	0.000162182	0.000162182	0.00366004	0.000162182	0.000455457	0.742075
GPRIN2	chr10:46993545-47000568	7.04566	2.35916	5.72839	6.68322	0.000162182	0.317292	0.00366004	0.783119	0.000455457	0.466767
COX7C	chr5:85913783-85916583	1753.67	847.209	583.981	600.262	0.000162182	0.000162182	0.00366004	0.000162182	0.00354646	0.83452
NME3	chr16:1820320-1821710	43.9945	13.1523	23.3629	20.8553	0.000162182	0.000162182	0.00366004	0.000162182	0.00885356	0.524884
SLC29A4	chr7:5322560-5343704	5.84958	13.6998	20.2676	17.5763	0.000162182	0.000162182	0.00366004	0.000162182	0.0513537	0.275715
SDCCAG3	chr9:139296373-139305054	30.0986	12.848	7.95411	10.2604	0.000162182	0.000162182	0.00366004	0.000162182	0.135142	0.116421
COBLL1	chr2:165541257-165697928	1.19254	3.13617	1.61907	2.8438	0.000162182	1	0.00366004	0.000162182	0.610667	0.00545477
HMGCS1	chr5:43287571-43313614	52.1233	110.987	169.674	111.794	0.000162182	0.000162182	0.00366004	0.000162182	0.963958	0.00200792
SPRY2	chr13:80910111-80915086	20.396	7.36779	12.4947	17.964	0.000162182	0.000455457	0.00377327	0.294972	0.000162182	0.00802735
GPX3	chr5:150399998-150408554	31.1657	4.77469	9.21063	12.6356	0.000162182	0.000162182	0.00377327	0.000162182	0.000162182	0.0587717
FGFR4	chr5:176513920-176525126	29.934	1.83931	4.01449	3.81612	0.000162182	0.000162182	0.00377327	0.000162182	0.00308623	0.820641
UBE2D3	chr4:103717132-103790032	173.558	113.515	78.1385	84.151	0.000162182	0.000162182	0.00377327	0.000162182	0.0129062	0.589823
SCML2	chrX:18257432-18372844	25.6413	11.1837	7.31933	5.18205	0.000162182	0.000162182	0.00388786	0.000162182	0.000162182	0.0328377
VSIG10	chr12:118501397-118541810	17.9251	5.66036	3.51026	3.25142	0.000162182	0.000162182	0.00388786	0.000162182	0.00059469	0.684622
MNT	chr17:2287353-2304258	3.94362	7.93764	11.6339	10.292	0.000162182	0.000162182	0.00388786	0.000162182	0.0374455	0.35052
ZKSCAN8	chr6:28109715-28125236	9.91136	25.9278	17.9375	15.383	0.000162182	0.000162182	0.0040018	0.000162182	0.000162182	0.213425
PTCH2	chr1:45285515-45308616	0.476371	6.85341	4.14581	3.14853	0.000162182	0.000162182	0.0040018	0.000162182	0.000162182	0.134857
FGF17	chr8:21900427-21906319	11.1526	3.67911	9.35131	9.3659	0.000162182	0.405958	0.0040018	0.348585	0.000996794	0.993677
SWAP70	chr11:9685627-9774507	20.2335	5.03839	2.97378	4.12424	0.000162182	0.000162182	0.0040018	0.000162182	0.204569	0.0529876
RERE	chr1:8412463-8877699	17.0493	29.7354	43.422	31.4939	0.000162182	0.000162182	0.0040018	0.000162182	0.684043	0.00697551
CRTAP	chr3:33155449-33189265	24.477	15.5647	10.8059	15.9573	0.000162182	0.000162182	0.0040018	0.000162182	0.859087	0.000311969
TICRR	chr15:90118817-90198682	16.3723	3.7761	1.76125	1.59931	0.000162182	0.000162182	0.00411372	0.000162182	0.00059469	1
ALDH18A1	chr10:97365685-97416567	56.9443	32.1531	22.4036	26.3163	0.000162182	0.000162182	0.00411372	0.000162182	0.0894944	0.190383
PSMB5	chr14:23495059-23504429	211.866	84.5663	58.2887	76.8461	0.000162182	0.000162182	0.00411372	0.000162182	0.478626	0.0236914
BMP7	chr20:55743808-55841707	5.4778	14.7262	9.98322	15.3225	0.000162182	0.000162182	0.00411372	0.000162182	0.785012	0.000162182
DCBLD2	chr3:98514813-98620533	22.9107	42.4887	61.9827	43.4312	0.000162182	0.000162182	0.00411372	0.000162182	0.879575	0.0018848
MDM1	chr12:68688345-68726161	7.80233	19.9817	13.4501	10.7937	0.000162182	0.000162182	0.00422696	0.013201	0.000162182	0.113723
RORA	chr15:60780482-61521502	2.26727	4.58667	3.13728	2.27849	0.000162182	0.0188097	0.00422696	0.973996	0.000162182	0.0214667
KCNH2	chr7:150642043-150675402	5.74636	14.9385	22.5533	22.9831	0.000162182	0.000162182	0.00422696	0.000162182	0.00059469	0.894691
PACSIN1	chr6:34433837-34503000	6.22649	1.78809	3.40671	3.37331	0.000162182	0.000162182	0.00422696	0.000162182	0.00285207	0.962404
RAB40B	chr17:80614942-80656598	4.38336	11.7078	18.7258	17.5511	0.000162182	0.000162182	0.00422696	0.000162182	0.00718593	0.678267
MET	chr7:116312458-116438440	7.20472	4.45593	6.66344	7.34427	0.000162182	0.567631	0.00433934	0.882511	0.000162182	0.475867
PRKRIR	chr11:76061003-76091880	22.4368	42.4263	29.5999	30.9883	0.000162182	0.0211868	0.00433934	0.00151025	0.00813195	0.735266
TMEM63A	chr1:225997796-226070420	22.0977	3.54917	1.38491	2.16979	0.000162182	0.000162182	0.00433934	0.000162182	0.0830541	0.18398
DMXL2	chr15:51739920-51914967	9.65541	17.5147	12.2708	14.6536	0.000162182	0.0422483	0.00433934	0.000162182	0.153007	0.148863
ARGLU1	chr13:107195661-107220514	100.239	162.895	111.677	140.786	0.000162182	0.394697	0.00433934	0.00163661	0.25404	0.0592544
RAB7A	chr3:128444978-128533641	101.413	66.252	95.5358	110.341	0.000162182	0.65702	0.00445245	0.473463	0.000162182	0.261062
OFD1	chrX:13752831-13787480	14.4631	25.9457	18.0271	11.8359	0.000162182	0.0765854	0.00445245	0.0709944	0.000162182	0.00125549
ZFYVE16	chr5:79703837-79775498	4.89067	16.0023	11.0821	9.4661	0.000162182	0.000162182	0.00445245	0.000162182	0.000162182	0.214255
IFI6	chr1:27992571-27998724	7.31528	27.1778	15.2517	15.4664	0.000162182	0.00331696	0.00445245	0.000864366	0.00176171	0.953453
MYCBP	chr1:39328161-39347298	22.8028	8.00823	4.42123	4.75931	0.000162182	0.000162182	0.00445245	0.000162182	0.00501203	0.746116
CDC26	chr9:116029289-116037869	53.7718	29.0004	16.626	19.2264	0.000162182	0.000162182	0.00445245	0.000162182	0.0144792	0.465633
SLIT3	chr5:168088737-168728133	0.841427	10.1862	14.8688	22.81	0.000162182	0.000162182	0.00456473	0.000162182	0.000162182	0.000162182
PPT1	chr1:40538381-40563142	83.1688	38.7949	27.204	25.4006	0.000162182	0.000162182	0.00456473	0.000162182	0.000311969	0.62069
ARF3	chr12:49329991-49351252	183.137	76.9889	113.37	114.536	0.000162182	0.000311969	0.00456473	0.000162182	0.00059469	0.945886
FAM171B	chr2:187558788-187628512	3.48875	17.6695	25.5262	24.6955	0.000162182	0.000162182	0.00456473	0.000162182	0.00433934	0.811954
DSTN	chr20:17550598-17588652	148.019	59.907	85.3615	111.723	0.000162182	0.000162182	0.00467589	0.00589755	0.000162182	0.02034
GMCL1	chr2:70056817-70106727	13.6532	8.20044	4.65172	4.15254	0.000162182	0.000162182	0.00467589	0.000162182	0.00059469	0.617731
RBM6	chr3:49977476-50114685	48.3195	75.8643	52.131	38.7996	0.000162182	0.593158	0.0047869	0.0498895	0.000162182	0.0163386
AASDHPPT	chr11:105921824-105969419	20.6867	43.0508	62.5337	70.4881	0.000162182	0.000162182	0.0047869	0.000162182	0.000162182	0.361755
SHISA9	chr16:12995476-13334273	7.48249	1.24695	2.48241	5.03051	0.000162182	0.000162182	0.0047869	0.00200792	0.000162182	0.000162182
MBNL2	chr13:97874549-98046374	2.78373	5.80285	3.54054	4.72322	0.000162182	0.183562	0.0047869	0.000731223	0.173634	0.0729974
DCUN1D5	chr11:102921412-102962944	7.8582	5.07451	7.34924	5.93586	0.000162182	0.613028	0.0047869	0.00665432	0.212515	0.077597
EFHA2	chr8:16884746-16980148	1.9572	4.72831	7.54417	9.03922	0.000162182	0.000162182	0.00489984	0.000162182	0.000162182	0.195582
PTPRU	chr1:29563027-29653325	12.1398	7.2052	10.4811	10.7164	0.000162182	0.248606	0.00489984	0.274455	0.000996794	0.880838
STOML2	chr9:35099888-35103154	144.689	62.3251	43.1515	49.6997	0.000162182	0.000162182	0.00489984	0.000162182	0.0709174	0.280972
SCML1	chrX:17755591-17773105	1.75572	20.4905	13.9094	10.3954	0.000162182	0.000162182	0.00501203	0.000162182	0.000162182	0.0307294
CLASP2	chr3:33537738-33759705	15.1064	48.7031	71.7086	64.4945	0.000162182	0.000162182	0.00501203	0.000162182	0.0248765	0.436559
KCNK10	chr14:88646451-88793256	0.324387	7.67089	5.27895	5.95849	0.000162182	0.000162182	0.00501203	0.000162182	0.0399625	0.358178
FNDC3A	chr13:49550047-49783915	9.89984	25.9352	18.1037	23.071	0.000162182	0.000162182	0.00501203	0.000162182	0.365021	0.0426007
MASP1	chr3:186933872-187009810	1.61983	6.85378	3.80007	7.09243	0.000162182	0.0021313	0.00501203	0.000162182	0.857875	0.00176171
INTU	chr4:128554086-128637934	4.81799	10.073	6.30525	5.45738	0.000162182	0.114315	0.00512011	0.448285	0.000162182	0.403622
MAN1C1	chr1:25943958-26111258	5.76981	2.23001	4.39836	5.21211	0.000162182	0.121266	0.00512011	0.53195	0.000311969	0.360289
CENPW	chr6:126661252-126669754	102.571	25.258	10.2028	11.6931	0.000162182	0.000162182	0.00512011	0.000162182	0.00556597	0.685049
WDR47	chr1:109512837-109584850	2.86912	20.0804	28.7687	26.3083	0.000162182	0.000162182	0.00512011	0.000162182	0.0201452	0.487432
ST3GAL3	chr1:44173203-44396837	3.79855	9.42983	14.4924	12.2984	0.000162182	0.000162182	0.00512011	0.000162182	0.0654258	0.241811
LPHN2	chr1:82266081-82458107	39.4765	65.0764	45.7489	39.1002	0.000162182	0.245984	0.00522992	0.939359	0.000162182	0.204569
CHST2	chr3:142838617-142842856	8.31327	4.13161	6.67607	10.6969	0.000162182	0.118974	0.00522992	0.027496	0.000162182	0.000311969
ATP5O	chr21:35275756-35288158	300.194	159.057	112.009	128.476	0.000162182	0.000162182	0.00522992	0.000162182	0.0728464	0.278834
MRPS27	chr5:71515235-71616084	44.5762	18.7631	12.7982	15.0099	0.000162182	0.000162182	0.00522992	0.000162182	0.0817815	0.239386
CNTRL	chr9:123850573-123939886	3.40379	7.74537	5.33758	4.53264	0.000162182	0.00059469	0.0053438	0.0201452	0.000162182	0.2277
CACNB4	chr2:152689285-152955593	1.33606	4.43923	6.50842	5.07451	0.000162182	0.000162182	0.0053438	0.000162182	0.333667	0.0466462
TIA1	chr2:70436575-70475779	39.1742	94.7808	65.7672	48.1673	0.000162182	0.000162182	0.00545477	0.0543275	0.000162182	0.00854543
B3GAT1	chr11:134248397-134281812	7.21059	13.8197	20.011	21.5659	0.000162182	0.000162182	0.00545477	0.000162182	0.000162182	0.580824
ZDHHC5	chr11:57435473-57468659	25.8062	10.1922	14.7981	17.6215	0.000162182	0.000162182	0.00545477	0.000162182	0.000162182	0.161627
PI4K2A	chr10:99400442-99436187	15.9858	7.55506	11.107	12.3365	0.000162182	0.00249598	0.00545477	0.0171986	0.000162182	0.429666
MARCH5	chr10:94050919-94113721	9.15658	18.2872	12.7847	12.766	0.000162182	0.00686953	0.00545477	0.0018848	0.00125549	0.99099
PRDX1	chr1:45965855-45988562	1092.79	221.517	153.118	119.094	0.000162182	0.000162182	0.00556597	0.000162182	0.000162182	0.0407356
LAMC1	chr1:182992594-183114727	53.0416	20.3052	29.1164	41.4989	0.000162182	0.000162182	0.00556597	0.0236032	0.000162182	0.00308623
CYCS	chr7:25158269-25164980	46.7193	19.2888	27.6864	32.2445	0.000162182	0.000162182	0.00556597	0.000162182	0.000162182	0.228238
KLHL24	chr3:183353410-183402304	3.93361	14.1461	9.90531	8.09926	0.000162182	0.000162182	0.00556597	0.000162182	0.000162182	0.103634
PLA2G12A	chr4:110631144-110651242	5.6115	2.95674	4.76493	7.08235	0.000162182	0.273677	0.00556597	0.0535729	0.000162182	0.00308623
GCLC	chr6:53362139-53409927	16.1833	8.28685	5.31136	5.89915	0.000162182	0.000162182	0.00556597	0.000162182	0.0175701	0.539969
ZNF217	chr20:52183609-52199636	25.5502	5.76645	3.69223	5.46374	0.000162182	0.000162182	0.00556597	0.000162182	0.728876	0.00697551
SHANK3	chr22:51113069-51171640	4.0798	6.86126	9.93719	12.8966	0.000162182	0.000162182	0.00567695	0.000162182	0.000162182	0.027496
SPIRE2	chr16:89894906-89937727	1.79729	5.39948	8.63002	9.19233	0.000162182	0.000162182	0.00567695	0.000162182	0.00125549	0.693359
TEAD4	chr12:3068477-3149842	65.7399	5.94129	2.47313	2.35288	0.000162182	0.000162182	0.00567695	0.000162182	0.00163661	0.886444
GMPR2	chr14:24701647-24708447	55.7293	31.3109	21.547	28.1231	0.000162182	0.000162182	0.00567695	0.000162182	0.430485	0.040044
DNAJB11	chr3:186288466-186303589	52.6815	27.3483	39.7753	39.3597	0.000162182	0.0192865	0.00578753	0.00676279	0.00296841	0.942956
ZNF581	chr19:56154985-56156989	44.2099	18.2505	10.5935	11.0196	0.000162182	0.000162182	0.00578753	0.000162182	0.0040018	0.861392
WDR82	chr3:52288437-52312659	33.4805	52.5999	74.6921	81.0218	0.000162182	0.000162182	0.00589755	0.000162182	0.000162182	0.547211
AIDA	chr1:222841354-222885864	72.9481	36.0385	25.2778	20.6457	0.000162182	0.000162182	0.00589755	0.000162182	0.000162182	0.100236
EPHX1	chr1:225997796-226070420	36.7983	6.14419	12.0814	17.8115	0.000162182	0.000162182	0.00589755	0.000162182	0.000162182	0.0202423
SSFA2	chr2:182756471-182795464	2.39327	17.3495	24.2005	23.7535	0.000162182	0.000162182	0.00589755	0.000162182	0.00545477	0.89472
AP1M1	chr19:16308664-16346156	18.3441	34.2114	48.5397	46.456	0.000162182	0.000162182	0.00589755	0.000162182	0.00823578	0.740997
TMEM19	chr12:72079877-72097839	3.44374	15.8927	11.02	13.147	0.000162182	0.000162182	0.00589755	0.000162182	0.133758	0.172882
PJA2	chr5:108670409-108745675	24.4297	63.2039	91.1891	106.205	0.000162182	0.000162182	0.00600507	0.000162182	0.000162182	0.248767
CELSR2	chr1:109792640-109818378	9.38753	54.8789	37.6054	28.0286	0.000162182	0.000162182	0.00600507	0.000162182	0.000162182	0.0179501
NT5DC3	chr12:104166080-104234975	5.11492	2.05183	3.3331	4.14425	0.000162182	0.0021313	0.00600507	0.0826197	0.000162182	0.134716
ABRACL	chr6:139349818-139364439	169.894	51.0601	33.307	26.2132	0.000162182	0.000162182	0.00611463	0.000162182	0.000162182	0.143451
NEK7	chr1:198126107-198291548	4.81135	14.0406	9.73468	10.8618	0.000162182	0.000162182	0.00611463	0.000162182	0.0370179	0.419798
TRIM25	chr17:54965269-54991409	10.1032	5.11289	3.20244	6.46146	0.000162182	0.000162182	0.00611463	0.000162182	0.0865611	0.000162182
HLA-A	chr6:29910246-29913661	99.0885	32.4319	21.699	33.7779	0.000162182	0.000162182	0.00611463	0.000162182	0.777481	0.00059469
DENND6A	chr3:57611180-57678816	3.92511	7.92191	5.23666	4.34548	0.000162182	0.0637369	0.00622563	0.524809	0.000162182	0.241377
APEH	chr3:49711434-49720934	61.9715	35.9015	25.3116	23.7281	0.000162182	0.000162182	0.00622563	0.000162182	0.000455457	0.633552
PPIF	chr10:81107219-81115089	46.6049	15.2282	9.78703	13.4152	0.000162182	0.000162182	0.00622563	0.000162182	0.389506	0.0352845
PLA2G16	chr11:63341943-63381941	51.906	11.8565	5.80521	9.4015	0.000162182	0.000162182	0.00633631	0.000162182	0.256464	0.0380525
HSPA5	chr9:127997126-128003666	220.901	75.8044	108.243	140.215	0.000162182	0.000162182	0.00644106	0.000162182	0.000162182	0.040988
NUP85	chr17:73201596-73231854	53.8032	33.5099	23.3228	20.3816	0.000162182	0.000162182	0.00644106	0.000162182	0.000162182	0.297421
FLNC	chr7:128470482-128499328	36.6717	8.81508	12.4475	18.4779	0.000162182	0.000162182	0.00644106	0.000162182	0.000162182	0.00059469
EXT1	chr8:118811601-119124058	17.0969	8.62732	12.8709	17.501	0.000162182	0.0225986	0.00644106	0.863055	0.000162182	0.0137983
SGK1	chr6:134490383-134639196	11.0914	1.04058	2.89821	4.95193	0.000162182	0.000162182	0.00644106	0.000162182	0.000162182	0.0138956
FAM171A2	chr17:42431100-42441235	21.2093	62.0851	88.4247	94.2423	0.000162182	0.000162182	0.00644106	0.000162182	0.000455457	0.642603
BTN2A1	chr6:26458152-26482737	6.94831	13.3323	19.3372	18.5671	0.000162182	0.000162182	0.00644106	0.000162182	0.00792334	0.780658
HAPLN1	chr5:82934016-83016896	0.564176	2.82799	1.47669	3.52148	0.000162182	1	0.00644106	0.000162182	0.239761	0.000162182
FOXP4	chr6:41514163-41570122	3.25176	15.6702	10.9703	8.10313	0.000162182	0.000162182	0.00654514	0.000162182	0.000162182	0.0113091
ROBO3	chr11:124735304-124751370	2.29514	11.903	8.23119	5.08745	0.000162182	0.000162182	0.00654514	0.000162182	0.000162182	0.00059469
SORCS1	chr10:108333420-108924466	0.983826	2.93579	4.49278	7.00373	0.000162182	0.000162182	0.00654514	0.000162182	0.000162182	0.00151025
AUNIP	chr1:26160496-26185848	9.87252	3.35398	1.14975	1.26199	0.000162182	0.000162182	0.00654514	0.000162182	0.00600507	1
IER5L	chr9:131937830-131940540	2.52755	9.87836	14.738	10.282	0.000162182	0.000162182	0.00654514	0.000162182	0.813533	0.00589755
MIAT	chr22:27053445-27072440	20.1323	254.945	151.034	86.7924	0.000162182	0.000162182	0.00665432	0.000162182	0.000162182	0.000311969
ARNT2	chr15:80696691-80890277	3.31793	15.8155	22.5025	34.56	0.000162182	0.000162182	0.00665432	0.000162182	0.000162182	0.000162182
XRN1	chr3:142025448-142166853	2.87159	9.78909	6.94804	5.75475	0.000162182	0.000162182	0.00665432	0.000162182	0.000162182	0.135426
MAF	chr16:79627744-79634622	1.55889	5.81096	3.43935	7.63864	0.000162182	0.00112632	0.00665432	0.000162182	0.057966	0.000162182
RGS2	chr1:192778168-192781407	15.6845	43.2089	62.3736	35.2597	0.000162182	0.000162182	0.00665432	0.000162182	0.114897	0.000162182
ABHD4	chr14:23067146-23081265	22.1406	7.02941	4.02325	8.55634	0.000162182	0.000162182	0.00665432	0.000162182	0.2483	0.000162182
HS2ST1	chr1:87380334-87575681	9.89081	22.4098	14.546	14.7323	0.000162182	0.0106979	0.00676279	0.00331696	0.00411372	0.940007
SLC39A8	chr4:103172197-103266655	12.857	3.68213	1.72221	2.12862	0.000162182	0.000162182	0.00676279	0.000162182	0.0156558	0.449667
RRP9	chr3:51967441-51975957	49.188	6.91574	12.1806	10.7231	0.000162182	0.000162182	0.00676279	0.000162182	0.0207192	0.489636
PTBP2	chr1:97187174-97280605	20.7433	61.4059	42.9153	31.2143	0.000162182	0.000162182	0.00686953	0.000162182	0.000162182	0.00600507
NUP188	chr9:131707808-131769375	33.7607	16.7832	11.476	10.9793	0.000162182	0.000162182	0.00686953	0.000162182	0.00059469	0.778797
FOXH1	chr8:145691737-145701718	47.4872	1.7752	5.84529	6.47789	0.000162182	0.000162182	0.00686953	0.000162182	0.00151025	0.793346
SRGAP1	chr12:64238540-64541613	3.28328	9.58689	13.4039	12.4495	0.000162182	0.000162182	0.00686953	0.000162182	0.0259672	0.558091
DLK1	chr14:101193201-101201467	15.1454	181.283	259.853	507.301	0.000162182	0.000162182	0.00697551	0.000162182	0.000162182	0.000162182
C14orf132	chr14:96505660-96560226	6.20268	21.3318	30.3082	44.0764	0.000162182	0.000162182	0.00708274	0.000162182	0.000162182	0.00125549
PRMT5	chr14:23389732-23398661	87.3476	36.6321	25.5121	26.4855	0.000162182	0.000162182	0.00708274	0.000162182	0.00556597	0.797194
SLC46A1	chr17:26698986-26733230	3.75897	9.91073	15.2176	13.1679	0.000162182	0.000162182	0.00708274	0.000162182	0.0636617	0.365447
AGT	chr1:230838271-230850336	0	2.42938	0.420053	2.29584	0.000162182	1	0.00708274	0.000162182	0.850318	0.00467589
ALG10B	chr12:38710556-38723528	3.30231	11.1969	8.02444	5.5963	0.000162182	0.000162182	0.00718593	0.000162182	0.000162182	0.00261489
ZFP91	chr11:58346586-58393205	12.3679	26.1343	18.5564	18.4338	0.000162182	0.000311969	0.00718593	0.000311969	0.00163661	0.963635
ESCO1	chr18:19109261-19180693	12.375	7.02131	4.53286	4.99894	0.000162182	0.000162182	0.00718593	0.000162182	0.0165298	0.570489
BCCIP	chr10:127512103-127569884	101.995	45.204	26.9025	31.5719	0.000162182	0.000162182	0.00718593	0.000162182	0.036072	0.388264
ZNF558	chr19:8920381-8933565	2.17182	6.68848	4.00674	3.33838	0.000162182	0.00665432	0.00729265	0.0334616	0.000455457	0.389102
H2AFY	chr5:134670070-134735577	44.1041	137.044	97.2011	84.3062	0.000162182	0.000162182	0.00739652	0.000162182	0.000162182	0.270305
PBX2	chr6:32152509-32157963	46.8569	81.8615	57.6665	46.2332	0.000162182	0.0922301	0.00739652	0.917338	0.000162182	0.0709944
AKR1A1	chr1:46016454-46035723	144.195	70.6882	49.8334	41.2838	0.000162182	0.000162182	0.00739652	0.000162182	0.000162182	0.140355
PLCD1	chr3:38048986-38071154	6.99907	12.2761	8.02454	7.29876	0.000162182	0.419387	0.00739652	0.802266	0.000162182	0.586224
BEND3P3	chr10:81442730-81448650	0.953419	3.87027	5.84586	6.69073	0.000162182	0.000162182	0.00739652	0.000162182	0.000311969	0.326108
ARHGEF1	chr19:42387266-42411604	14.6546	8.61715	12.802	11.0637	0.000162182	0.310649	0.00739652	0.0131005	0.0714618	0.287581
TRAPPC2	chrX:13730360-13752754	7.71765	13.8637	20.218	16.9524	0.000162182	0.000162182	0.00739652	0.000162182	0.118259	0.172752
CYC1	chr8:145149959-145152428	113.602	50.3509	34.9787	42.1079	0.000162182	0.000162182	0.00739652	0.000162182	0.15767	0.150841
SNRPD3	chr22:24951617-24968509	177.621	62.4898	44.321	55.0943	0.000162182	0.000162182	0.00739652	0.000162182	0.321458	0.0789928
NAA50	chr3:113435306-113465120	44.3988	19.1304	13.6587	14.6696	0.000162182	0.000162182	0.00750192	0.000162182	0.0230605	0.584608
MYBBP1A	chr17:4402128-4458681	38.6283	7.20786	11.7883	10.5692	0.000162182	0.000162182	0.00750192	0.000162182	0.0305565	0.559865
RANBP6	chr9:6011018-6015640	14.2508	25.051	17.7755	21.157	0.000162182	0.0673666	0.00750192	0.000162182	0.172752	0.154159
GMPS	chr3:155588324-155655520	74.5123	37.1161	26.2681	23.1601	0.000162182	0.000162182	0.00760829	0.000162182	0.000162182	0.334949
ZNF432	chr19:52536676-52552073	2.82663	9.06858	5.55096	4.30684	0.000162182	0.00163661	0.00760829	0.0293116	0.000162182	0.196025
TXNDC15	chr5:134209459-134237323	7.90168	13.6242	19.4486	20.531	0.000162182	0.000162182	0.00760829	0.000162182	0.000455457	0.688899
ZNF90	chr19:20188802-20231977	17.2555	2.48097	1.10131	0.518446	0.000162182	0.000162182	0.00760829	0.000162182	0.00059469	1
SCAMP2	chr15:75137196-75165670	29.9519	17.2294	10.3601	15.7166	0.000162182	0.000162182	0.00760829	0.000162182	0.609126	0.0188097
STK36	chr2:219528586-219567440	9.11609	15.1675	9.67656	7.26948	0.000162182	0.747881	0.00771326	0.12928	0.000162182	0.102378
ZNF622	chr5:16451627-16465894	25.7182	11.0198	17.4049	19.6036	0.000162182	0.0047869	0.00781813	0.0194763	0.000162182	0.429781
CHST8	chr19:34112860-34264414	5.12241	0.522642	2.3137	3.23555	0.000162182	0.0018848	0.00781813	0.0186247	0.000864366	0.204516
IPO11	chr5:61708572-61924416	20.6393	7.71924	5.14059	5.33777	0.000162182	0.000162182	0.00781813	0.000162182	0.0099898	0.837024
AMN1	chr12:31824070-31882108	5.9499	18.2672	26.6935	23.1507	0.000162182	0.000162182	0.00781813	0.000162182	0.0647021	0.274891
GMIP	chr19:19740284-19754455	4.77629	9.42794	13.6835	10.376	0.000162182	0.000162182	0.00781813	0.000162182	0.50523	0.0289461
BAX	chr19:49458116-49465055	200.1	54.3274	36.3719	49.7046	0.000162182	0.000162182	0.00781813	0.000162182	0.551422	0.0255086
TNIP1	chr5:150409503-150467221	26.9318	14.6724	9.97832	14.3253	0.000162182	0.000162182	0.00781813	0.000162182	0.873526	0.00633631
SIGMAR1	chr9:34634718-34637768	62.3462	32.1241	22.1857	35.8454	0.000162182	0.000162182	0.00792334	0.000162182	0.42444	0.000162182
USP36	chr17:76792964-76836969	17.1024	8.99944	12.7729	9.81664	0.000162182	0.0138956	0.00792334	0.000162182	0.526101	0.0290367
SDC1	chr2:20400557-20425194	28.7585	15.423	21.9233	24.8661	0.000162182	0.0227881	0.00802735	0.189747	0.000162182	0.330147
FANCG	chr9:35073834-35080013	24.1717	12.7371	8.40323	7.64826	0.000162182	0.000162182	0.00802735	0.000162182	0.00112632	0.588101
DNMBP	chr10:101635333-101769676	8.00999	4.51316	2.95009	3.07786	0.000162182	0.000162182	0.00802735	0.000162182	0.0114089	0.819802
UBFD1	chr16:23568861-23585710	44.8568	18.8232	26.6486	33.4334	0.000162182	0.000162182	0.00813195	0.00377327	0.000162182	0.0587717
LASP1	chr17:37026111-37078023	126.353	75.6384	106.498	107.192	0.000162182	0.194623	0.00813195	0.1576	0.00296841	0.966402
ID2	chr2:8822112-8824583	21.7593	49.1793	34.2823	43.9612	0.000162182	0.00138372	0.00813195	0.000162182	0.402974	0.0507162
FAM13C	chr10:60936347-61122661	1.2317	7.4552	12.9959	15.8086	0.000162182	0.000162182	0.00823578	0.000162182	0.000162182	0.327372
CD44	chr11:35160416-35253949	6.38075	1.18496	2.29825	6.92645	0.000162182	0.000162182	0.00823578	0.564472	0.000162182	0.000162182
CIC	chr19:42788816-42799949	9.49653	18.9672	27.0117	21.9323	0.000162182	0.000162182	0.00823578	0.000162182	0.252585	0.083671
THSD4	chr15:71433787-72075722	0.53674	2.14386	1.30311	1.80045	0.000162182	1	0.00823578	1	0.317868	1
MDM4	chr1:204485506-204527248	5.74544	17.3892	12.4219	6.01919	0.000162182	0.000162182	0.00834024	0.716509	0.000162182	0.000162182
SLC6A6	chr3:14444105-14583588	43.1983	13.2288	8.73239	7.24152	0.000162182	0.000162182	0.00834024	0.000162182	0.000311969	0.282171
CLDN6	chr16:3064712-3068188	531.983	5.58204	0.61963	4.51327	0.000162182	0.00249598	0.00834024	0.000162182	0.43458	0.00854543
C6orf211	chr6:151773421-151791232	41.8582	14.2033	9.4112	8.63063	0.000162182	0.000162182	0.00844394	0.000162182	0.000731223	0.616068
ZFAND3	chr6:37787306-38122399	23.6763	42.219	30.0189	31.3437	0.000162182	0.0462369	0.00844394	0.00697551	0.0105978	0.752514
SPIRE1	chr18:12446510-12657912	5.93772	14.0777	9.94889	13.7686	0.000162182	0.000162182	0.00844394	0.000162182	0.879095	0.00644106
ARC	chr8:143692404-143695833	5.00342	1.72926	3.48772	3.93932	0.000162182	0.0619056	0.00854543	0.164222	0.000996794	0.577402
NUDCD2	chr5:162880585-162887143	56.6622	27.2294	16.7102	19.6698	0.000162182	0.000162182	0.00854543	0.000162182	0.0505544	0.384105
CCDC115	chr2:131095815-131099922	12.7631	27.3778	39.0118	31.7778	0.000162182	0.000162182	0.00854543	0.000162182	0.254548	0.103334
PLEKHG1	chr6:150920998-151164799	0.549286	4.7638	3.18938	4.23393	0.000162182	0.000162182	0.00854543	0.000162182	0.414913	0.0443049
LSM4	chr19:18417039-18434001	118.527	53.6503	38.2725	34.7214	0.000162182	0.000162182	0.008649	0.000162182	0.000162182	0.459094
ZNF254	chr19:24269975-24312654	8.93942	15.5632	11.0515	8.23704	0.000162182	0.104387	0.008649	0.53036	0.000162182	0.0230605
LETM1	chr4:1813205-1857974	13.963	5.84157	8.47397	10.1378	0.000162182	0.000162182	0.008649	0.0023747	0.000162182	0.163039
DDX54	chr12:113587662-113623284	48.667	23.3481	16.7759	16.3905	0.000162182	0.000162182	0.008649	0.000162182	0.00308623	0.870932
NR2F6	chr19:17342693-17356151	71.4673	32.0603	22.3148	23.008	0.000162182	0.000162182	0.008649	0.000162182	0.008649	0.844554
NHP2L1	chr22:42069936-42084913	112.337	48.3418	67.9146	85.6278	0.000162182	0.000162182	0.00875253	0.00885356	0.000162182	0.0484711
DFNA5	chr7:24737973-24797639	4.86941	10.2742	15.4679	16.1819	0.000162182	0.000162182	0.00875253	0.000162182	0.00151025	0.772612
UBA52	chr19:18682613-18688270	202.99	119.119	84.3725	88.3587	0.000162182	0.000162182	0.00875253	0.000162182	0.0116124	0.735582
RAB33A	chrX:129305772-129318844	2.16219	36.3216	51.8917	44.6122	0.000162182	0.000162182	0.00875253	0.000162182	0.120558	0.2364
CDK5RAP3	chr17:46048428-46059147	57.6328	132.46	94.2471	75.0693	0.000162182	0.000162182	0.00885356	0.0106979	0.000162182	0.0608704
MAP1S	chr19:17830302-17845324	25.9767	10.7837	15.6532	15.2396	0.000162182	0.000162182	0.00885356	0.000162182	0.00729265	0.85224
C12orf73	chr12:104343980-104350993	6.26174	14.6094	21.9108	17.7879	0.000162182	0.000162182	0.00885356	0.000162182	0.198077	0.138614
VANGL1	chr1:116184573-116240845	5.12691	1.24782	2.11179	2.82546	0.000162182	0.000162182	0.00895851	0.000162182	0.000162182	0.0583035
URB2	chr1:229761980-229795946	13.9529	6.13581	4.06661	3.40145	0.000162182	0.000162182	0.00906324	0.000162182	0.000311969	0.278123
TGFBR1	chr9:101867411-101916473	12.242	32.0726	23.0183	18.9143	0.000162182	0.000162182	0.00916517	0.000162182	0.000162182	0.103264
SLC39A10	chr2:196521531-196602426	43.5559	27.724	19.8748	18.5567	0.000162182	0.000162182	0.00916517	0.000162182	0.000455457	0.591729
C19orf12	chr19:30189792-30206696	3.39172	6.39662	9.32198	7.93578	0.000162182	0.000162182	0.00916517	0.000162182	0.120635	0.235467
AKAP12	chr6:151561133-151679694	27.7727	14.659	20.4549	25.6669	0.000162182	0.00906324	0.00926966	0.517178	0.000162182	0.0629552
PPM1D	chr17:58677543-58743640	8.88618	14.4567	10.125	8.95643	0.000162182	0.331311	0.00926966	0.953176	0.000162182	0.364741
IRS4	chrX:107975726-107979607	6.6675	1.76969	3.36529	5.7809	0.000162182	0.000311969	0.00926966	0.310424	0.000162182	0.00163661
EGLN3	chr14:34393420-34420284	34.157	5.86401	9.22912	7.98686	0.000162182	0.000162182	0.00926966	0.000162182	0.0623139	0.376112
SRD5A3	chr4:56212387-56251747	6.3645	1.42718	2.7971	2.68367	0.000162182	0.000162182	0.00937262	0.000162182	0.008649	0.856667
IMPA2	chr18:11981426-12030885	48.5966	5.92465	2.56658	2.14275	0.000162182	0.000162182	0.00947427	0.000162182	0.000996794	0.61801
ELK1	chrX:47494918-47510003	31.0838	16.5497	23.5792	22.9958	0.000162182	0.025329	0.00947427	0.0047869	0.00926966	0.868579
RNASEH2B	chr13:51456514-51544596	25.5996	10.7294	6.26418	8.48748	0.000162182	0.000162182	0.00947427	0.000162182	0.197151	0.124606
SLC25A36	chr3:140660661-140698785	33.7433	60.8189	43.4861	36.4634	0.000162182	0.0323923	0.00957619	0.504142	0.000162182	0.152044
PIK3CB	chr3:138371539-138478201	6.77985	2.26666	3.63085	3.86145	0.000162182	0.000162182	0.00957619	0.000162182	0.00151025	0.71896
LRRN3	chr7:110303105-111202573	1.21978	18.5452	26.2891	26.1462	0.000162182	0.000162182	0.00957619	0.000162182	0.00512011	0.971082
NSUN5	chr7:72716513-72722864	18.6948	4.9198	8.18642	6.81347	0.000162182	0.000162182	0.00957619	0.000162182	0.0769907	0.290686
CCDC47	chr17:61822609-61851088	83.9849	47.5529	34.2121	30.921	0.000162182	0.000162182	0.00968106	0.000162182	0.000162182	0.422672
DOCK9	chr13:99445740-99738660	3.91234	1.24757	2.13783	2.85948	0.000162182	0.000162182	0.00978276	0.0133977	0.000162182	0.0646216
CLP1	chr11:57425215-57429337	18.7706	9.67428	5.68525	7.01208	0.000162182	0.000162182	0.00978276	0.000162182	0.0816255	0.320953
ZNF483	chr9:114287446-114362135	7.16145	3.06015	5.62222	4.15268	0.000162182	0.204043	0.0098842	0.00163661	0.161627	0.0951494
ZNF264	chr19:57702867-57734214	2.65773	4.76598	6.70428	5.5072	0.000162182	0.000162182	0.0098842	0.000162182	0.263848	0.107535
COL4A6	chrX:107398836-107682704	8.90125	13.424	18.5767	20.6907	0.000162182	0.000162182	0.0099898	0.000162182	0.000162182	0.401471
F2RL1	chr5:76114832-76131140	15.1549	1.37699	3.12057	6.12523	0.000162182	0.000162182	0.0099898	0.000162182	0.000162182	0.00125549
TNFRSF12A	chr16:3070312-3072383	58.144	1.36615	6.57038	13.9863	0.000162182	0.000162182	0.0099898	0.000162182	0.000311969	0.00125549
DHRS3	chr1:12627938-12677820	11.4097	3.35053	1.0412	0.986219	0.000162182	0.000162182	0.0099898	0.000162182	0.00501203	1
DDR1	chr6:30851860-30867933	76.0811	133.747	94.3386	97.9273	0.000162182	0.0821615	0.0099898	0.0194763	0.0115095	0.7989
ASXL1	chr20:30946146-31027122	6.8582	18.3669	13.1383	16.0556	0.000162182	0.000162182	0.0099898	0.000162182	0.275894	0.097451
ODF2	chr9:131217433-131263571	6.96051	28.2504	19.4743	19.746	0.000162182	0.000162182	0.0100897	0.000162182	0.00354646	0.935122
MKL2	chr16:14165195-14360630	4.45839	7.61027	5.36581	6.79659	0.000162182	0.156515	0.0100897	0.000162182	0.396156	0.057147
FREM1	chr9:14734663-14910993	0.400883	7.07619	5.01716	6.84486	0.000162182	0.000162182	0.0100897	0.000162182	0.819447	0.0098842
C19orf48	chr19:51300960-51307974	105.848	33.9175	23.8462	26.5194	0.000162182	0.000162182	0.010191	0.000162182	0.053992	0.458048
COL6A1	chr21:47401662-47424963	82.0626	48.8401	69.0554	126.276	0.000162182	0.167948	0.0102934	0.000162182	0.000162182	0.000162182
CASC4	chr15:44580908-44707959	13.2258	26.6302	36.8141	44.7247	0.000162182	0.000162182	0.0102934	0.000162182	0.000162182	0.112113
PHTF1	chr1:114239823-114301777	8.11362	17.3898	12.2159	8.30414	0.000162182	0.00285207	0.0102934	0.878547	0.000162182	0.00512011
MT2A	chr16:56642477-56643409	69.1852	6.69433	24.9922	29.951	0.000162182	0.000162182	0.0102934	0.000162182	0.00200792	0.502122
TMEM258	chr11:61556601-61560085	343.972	207.443	143.652	139.946	0.000162182	0.000162182	0.0102934	0.000162182	0.00225355	0.870566
CDK20	chr9:90581358-90589695	1.67895	12.164	17.6948	17.4127	0.000162182	0.000162182	0.0102934	0.000162182	0.00781813	0.915031
FDXR	chr17:72858618-72869156	39.0983	14.0927	9.07753	10.6604	0.000162182	0.000162182	0.0102934	0.000162182	0.066133	0.35212
G6PC3	chr17:42148097-42153712	95.3004	43.2499	60.0562	54.0178	0.000162182	0.000162182	0.0102934	0.000162182	0.0665852	0.409177
ZFR	chr5:32354455-32444844	34.6224	55.1878	39.5948	39.9981	0.000162182	0.301884	0.0103991	0.199937	0.00600507	0.944847
KIF5B	chr10:32297937-32345371	28.8062	47.2775	33.9244	34.63	0.000162182	0.190507	0.0103991	0.0912282	0.00854543	0.888696
PCDHB15	chr5:140625146-140627801	4.33551	15.1603	21.453	15.5378	0.000162182	0.000162182	0.0103991	0.000162182	0.870464	0.00978276
PTPN9	chr15:75759461-75871625	17.744	10.4898	14.9339	19.5325	0.000162182	0.17465	0.0104994	0.41062	0.000162182	0.0289461
ID4	chr6:19837600-19842431	2.13088	41.32	57.5308	71.7706	0.000162182	0.000162182	0.0105978	0.000162182	0.000162182	0.0711513
POLR2L	chr11:839720-842529	134.745	39.3123	57.4668	68.2008	0.000162182	0.000162182	0.0105978	0.000162182	0.000162182	0.178765
RAD18	chr3:8918879-9005159	7.421	3.76249	2.36807	2.32887	0.000162182	0.000162182	0.0105978	0.000162182	0.00411372	0.937271
EXOSC7	chr3:45017740-45054158	54.5338	28.9532	18.9413	19.2423	0.000162182	0.000162182	0.0105978	0.000162182	0.00739652	0.936
RAB38	chr11:87846414-87908635	16.6044	5.12246	1.91993	2.31698	0.000162182	0.000162182	0.0105978	0.000162182	0.0103991	0.627977
PTDSS1	chr8:97274166-97346774	39.6254	16.4461	23.2121	33.3434	0.000162182	0.000162182	0.0106979	0.110156	0.000162182	0.0021313
SMC6	chr2:17845078-17935096	21.6545	11.8378	8.39808	7.21556	0.000162182	0.000162182	0.0106979	0.000162182	0.000162182	0.258504
C2orf43	chr2:20884817-21022827	12.751	19.8016	13.9507	10.9635	0.000162182	0.531285	0.0109022	0.223164	0.000162182	0.0725455
SPATA2	chr20:48519928-48532080	6.0284	2.73829	4.53582	5.1823	0.000162182	0.0685702	0.0109022	0.286129	0.000455457	0.423909
ADAMTS3	chr4:73146685-73434516	0.727139	4.31203	2.78307	5.45337	0.000162182	0.000162182	0.0109022	0.000162182	0.0979629	0.000162182
MMP16	chr8:89049459-89339717	3.56693	6.96533	9.76379	13.3488	0.000162182	0.000162182	0.0110074	0.000162182	0.000162182	0.0100897
LOC145845	chr15:37156643-37178734	0	4.85172	7.72093	5.15531	0.000162182	0.000162182	0.0111075	0.000162182	0.767253	0.0124106
NFKB2	chr10:104153866-104162286	15.0983	3.37291	1.74157	2.58405	0.000162182	0.000162182	0.0112106	0.000162182	0.219764	0.106507
PRRT2	chr16:29823408-29827202	6.63559	46.355	64.2722	49.2432	0.000162182	0.000162182	0.0112106	0.000162182	0.65111	0.0239692
FAM115A	chr7:143548460-143599278	9.57777	29.2367	40.6539	48.8705	0.000162182	0.000162182	0.0113091	0.000162182	0.000162182	0.136072
NPTX1	chr17:78440632-78450404	18.5268	1.88983	3.15193	3.65351	0.000162182	0.000162182	0.0113091	0.000162182	0.000455457	0.392742
NOMO1	chr16:14927642-14990014	6.07786	3.00787	4.88371	5.47752	0.000162182	0.161688	0.0113091	0.470783	0.000996794	0.500028
XIAP	chrX:122993661-123047829	10.9292	16.3426	22.4837	22.5476	0.000162182	0.000162182	0.0113091	0.000162182	0.00578753	0.983339
FAM226B	chrX:72161567-72163589	2.97254	9.58536	14.743	13.8627	0.000162182	0.000162182	0.0113091	0.000162182	0.0175701	0.703856
NQO2	chr6:3000066-3019994	41.029	7.63507	13.6472	14.8014	0.000162182	0.000162182	0.0114089	0.000162182	0.00138372	0.689258
TCEAL7	chrX:102585113-102587251	22.6718	121.461	169.501	134.428	0.000162182	0.000162182	0.0114089	0.000162182	0.441215	0.0557937
NCALD	chr8:102698769-103137135	1.20072	22.2175	30.6312	42.3673	0.000162182	0.000162182	0.0115095	0.000162182	0.000162182	0.00556597
TOP1MT	chr8:144391496-144442147	32.5151	8.52096	4.92383	7.13016	0.000162182	0.000162182	0.0115095	0.000162182	0.334789	0.0622298
TMCC2	chr1:205197037-205242471	4.05953	8.01316	11.5686	11.7379	0.000162182	0.000162182	0.0116124	0.000162182	0.0040018	0.922393
PRKAG1	chr12:49396054-49412629	23.9221	53.6266	38.5014	39.3741	0.000162182	0.000162182	0.0116124	0.000162182	0.0104994	0.877586
COQ10B	chr2:198318230-198339851	12.0024	6.0227	9.92683	8.68934	0.000162182	0.254163	0.0116124	0.0255973	0.0453127	0.459586
KIAA1211	chr4:57036360-57196890	2.62211	11.7866	16.1899	18.3368	0.000162182	0.000162182	0.0118158	0.000162182	0.000162182	0.320995
BRIX1	chr5:34915819-34925787	56.2195	22.0093	14.1033	17.0749	0.000162182	0.000162182	0.0118158	0.000162182	0.110532	0.271707
IL11RA	chr9:34652181-34662689	2.16579	14.9735	22.0439	18.2151	0.000162182	0.000162182	0.0118158	0.000162182	0.192477	0.178967
ANKRD12	chr18:9136750-9285983	3.42301	5.63591	7.75321	9.15342	0.000162182	0.000162182	0.0119144	0.000162182	0.000162182	0.165074
TMEM132C	chr12:128751947-129192460	0.444901	5.19281	7.59615	7.80033	0.000162182	0.000162182	0.0120108	0.000162182	0.00273572	0.859809
ERLIN2	chr8:37594096-37615319	24.4672	13.679	9.67213	13.0706	0.000162182	0.000162182	0.0120108	0.000162182	0.756182	0.0195721
ITM2A	chrX:78615880-78623049	33.3495	6.07677	3.02242	11.3659	0.000162182	0.000162182	0.0121099	0.000162182	0.00112632	0.000162182
WLS	chr1:68167148-68698284	9.23899	67.0761	97.4483	96.031	0.000162182	0.000162182	0.0121099	0.000162182	0.00823578	0.928765
AKAP1	chr17:55162552-55198710	67.0226	13.9427	19.2575	17.8357	0.000162182	0.000162182	0.0121099	0.000162182	0.044225	0.562174
CTSL2	chr9:99791958-99801925	32.9748	2.72223	1.46682	1.82407	0.000162182	0.000162182	0.0122078	0.000162182	0.0497235	1
ULK2	chr17:19674142-19771239	3.70779	18.3939	26.1371	28.4816	0.000162182	0.000162182	0.0123104	0.000162182	0.000731223	0.559236
OSTF1	chr9:77703397-77762114	11.822	2.15711	5.49854	6.07951	0.000162182	0.00151025	0.0123104	0.000311969	0.00354646	0.707487
AEBP2	chr12:19592607-19675173	18.6965	11.9426	8.48673	7.52187	0.000162182	0.000162182	0.0124106	0.000162182	0.000311969	0.370475
ARL10	chr5:175792501-175800503	4.63851	12.1577	17.5092	17.6051	0.000162182	0.000162182	0.0124106	0.000162182	0.00512011	0.971519
GALNT7	chr4:174089903-174245118	31.3216	10.6006	7.41658	9.50662	0.000162182	0.000162182	0.0124106	0.000162182	0.413549	0.0588568
LRRC57	chr15:42834719-42841002	3.95209	8.38406	5.16939	6.75741	0.000162182	0.187857	0.0125103	0.00138372	0.215311	0.150977
UCHL3	chr13:76123615-76180156	35.3608	12.8634	6.59883	11.3898	0.000162182	0.000162182	0.0125103	0.000162182	0.590102	0.0250563
TMEM66	chr8:29920257-30108213	64.445	141.311	207.16	285.081	0.000162182	0.000162182	0.0126078	0.000162182	0.000162182	0.0207192
WAPAL	chr10:88195012-88281541	19.5878	13.2497	9.61421	9.79389	0.000162182	0.000162182	0.0126078	0.000162182	0.0104994	0.898377
GTPBP4	chr10:1034348-1063708	52.892	24.3638	17.4323	18.2591	0.000162182	0.000162182	0.0126078	0.000162182	0.0206224	0.746207
ORC6	chr16:46723557-46732306	35.7065	14.6935	9.26618	7.80215	0.000162182	0.000162182	0.0127084	0.000162182	0.000162182	0.386784
PCYT1B	chrX:24576203-24690979	16.6212	6.29557	8.85525	11.3064	0.000162182	0.000162182	0.0127084	0.000162182	0.000162182	0.0488062
[truncated: 19,781 more rows]
