# Supplementary material for: Deciphering transcription factors and their corresponding regulatory elements during inhibitory interneuron differentiation using deep neural networks
Source: Front Cell Dev Biol. 2023 Feb 20;11:1034604. doi: 10.3389/fcell.2023.1034604 (PMC9986276; doi:10.3389/fcell.2023.1034604)
Supplement: Supplementary file 5 [file Table4.XLSX]

## Sheet: Nonactive vs. active
Supplementary Table 4 : Motif analysis of nonactive versus active enhancer sets
Pattern	Day	Logo	Negatives to Positives enrichment p-value	%True Positive (=TP/Pos)	%Fulse Positive (=FP/Neg)	Protein Logo	Protein Similarity q-value	Protein name
pattern9	26		6.51e-86	1395 (30.24%)	3113 (16.66 %)		0.332642	Nkx3-1_secondary
pattern11	26		1.93e-78	1433 (31.06%)	3335 (17.85 %)		1	Glis2_secondary
pattern5	26		3.95e-73	1394 (30.22%)	3279 (17.55 %)		0.626219	GSC2_DBD
pattern4	26		5.77e-60	907 (19.66%)	1900 (10.17 %)		0.0212033	CTCF_full
pattern7	26		2.15e-47	663 (14.37%)	1323 (7.08 %)		1	Hoxb7_3953.1
pattern1	26		1.51e-41	1789 (38.78%)	5224 (27.96 %)		0.00305323	RARA_DBD_2
pattern6	26		2.05e-41	957 (20.75%)	2315 (12.39 %)		0.559275	NKX2-8_full
pattern10	26		6.8e-33	915 (19.84%)	2320 (12.42 %)		1	Nkx3-1_secondary
pattern12	26		1.07e-19	158 (3.43%)	225 (1.20 %)		0.781958	Zbtb3_primary
pattern3	26		1.78e-19	1113 (24.13%)	3290 (17.61 %)		0.487089	Pparg::Rxra
pattern0	26		1.13e-18	386 (8.37%)	854 (4.57 %)		0.00250053	ZEB1
pattern8	26		5.57e-15	119 (2.58%)	167 (0.89 %)		0.0388619	Nr1h3::Rxra
pattern2	26		7.46e-09	183 (3.97%)	383 (2.05 %)		7.09086e-06	CTCF
pattern13	26		7.29e-18	538(11.7%)	1357(7.3%)		0.620596	NEUROG2
