# Supplementary material for: Deciphering transcription factors and their corresponding regulatory elements during inhibitory interneuron differentiation using deep neural networks
Source: Front Cell Dev Biol. 2023 Feb 20;11:1034604. doi: 10.3389/fcell.2023.1034604 (PMC9986276; doi:10.3389/fcell.2023.1034604)
Supplement: Supplementary file 6 [file Table1.xlsx]

## Sheet: Supplementary Table 1 
Supplementary Table 1: putative active enhancer set of Day 26
chrom	start	end
chr1	839975	840474
chr1	852225	852724
chr1	870975	871474
chr1	875650	876149
chr1	911238	911737
chr1	934988	935487
chr1	939900	940399
chr1	949500	949999
chr1	998375	998874
chr1	1004775	1005274
chr1	1015175	1015674
chr1	1057213	1057712
chr1	1093200	1093699
chr1	1109163	1109662
chr1	1174913	1175412
chr1	1179288	1179787
chr1	1234263	1234762
chr1	1235388	1235887
chr1	1237325	1237824
chr1	1241938	1242437
chr1	1307225	1307724
chr1	1361850	1362349
chr1	1365750	1366249
chr1	1369113	1369612
chr1	1440388	1440887
chr1	1509875	1510374
chr1	1557463	1557962
chr1	1590263	1590762
chr1	1854425	1854924
chr1	1875313	1875812
chr1	1920513	1921012
chr1	2059713	2060212
chr1	2064438	2064937
chr1	2066650	2067149
chr1	2161825	2162324
chr1	2179475	2179974
chr1	2202675	2203174
chr1	2313413	2313912
chr1	2459713	2460212
chr1	2464200	2464699
chr1	2466638	2467137
chr1	2471613	2472112
chr1	2477063	2477562
chr1	2542325	2542824
chr1	2573850	2574349
chr1	2727538	2728037
chr1	2784438	2784937
chr1	2808613	2809112
chr1	2822525	2823024
chr1	2885238	2885737
chr1	2953150	2953649
chr1	2986063	2986562
chr1	2989663	2990162
chr1	3086500	3086999
chr1	3132375	3132874
chr1	3135588	3136087
chr1	3165925	3166424
chr1	3229888	3230387
chr1	3239650	3240149
chr1	3267663	3268162
chr1	3310050	3310549
chr1	3348125	3348624
chr1	3356413	3356912
chr1	3374525	3375024
chr1	3388225	3388724
chr1	3398650	3399149
chr1	3414375	3414874
chr1	3418763	3419262
chr1	3507063	3507562
chr1	3514913	3515412
chr1	3548000	3548499
chr1	3619538	3620037
chr1	3625313	3625812
chr1	3634300	3634799
chr1	3636163	3636662
chr1	3690263	3690762
chr1	4014350	4014849
chr1	4142263	4142762
chr1	4210175	4210674
chr1	4401413	4401912
chr1	4476438	4476937
chr1	4770475	4770974
chr1	5371850	5372349
chr1	5484888	5485387
chr1	5805163	5805662
chr1	5831225	5831724
chr1	6063225	6063724
chr1	6142563	6143062
chr1	6160350	6160849
chr1	6302800	6303299
chr1	6333213	6333712
chr1	6336313	6336812
chr1	6395863	6396362
chr1	6398638	6399137
chr1	6453238	6453737
chr1	6507813	6508312
chr1	6550150	6550649
chr1	6579650	6580149
chr1	6662313	6662812
chr1	6673888	6674387
chr1	6972125	6972624
chr1	7014650	7015149
chr1	7130100	7130599
chr1	7556288	7556787
chr1	7701450	7701949
chr1	7707113	7707612
chr1	7740388	7740887
chr1	7787925	7788424
chr1	7812475	7812974
chr1	8362125	8362624
chr1	8585875	8586374
chr1	8612400	8612899
chr1	8763238	8763737
chr1	8875275	8875774
chr1	8978125	8978624
chr1	9015338	9015837
chr1	9261113	9261612
chr1	9294688	9295187
chr1	9310038	9310537
chr1	9312925	9313424
chr1	9352838	9353337
chr1	9459688	9460187
chr1	9599400	9599899
chr1	9648825	9649324
chr1	9651613	9652112
chr1	9653963	9654462
chr1	9883675	9884174
chr1	9895675	9896174
chr1	9935038	9935537
chr1	9944263	9944762
chr1	10092888	10093387
chr1	10239363	10239862
chr1	10532213	10532712
chr1	10534950	10535449
chr1	10550350	10550849
chr1	10616050	10616549
chr1	10728288	10728787
chr1	10737825	10738324
chr1	10745738	10746237
chr1	10842700	10843199
chr1	10854313	10854812
chr1	10895625	10896124
chr1	10927000	10927499
chr1	10961525	10962024
chr1	10970525	10971024
chr1	11040200	11040699
chr1	11346525	11347024
chr1	11415588	11416087
chr1	11417125	11417624
chr1	11474013	11474512
chr1	11518850	11519349
chr1	11539238	11539737
chr1	11559738	11560237
chr1	11623563	11624062
chr1	11761088	11761587
chr1	11764113	11764612
chr1	11791775	11792274
chr1	11796113	11796612
chr1	11845025	11845524
chr1	11847638	11848137
chr1	11849150	11849649
chr1	11863375	11863874
chr1	11968463	11968962
chr1	12079413	12079912
chr1	12114050	12114549
chr1	12235050	12235549
chr1	12244388	12244887
chr1	12290300	12290799
chr1	12396400	12396899
chr1	12600188	12600687
chr1	13910300	13910799
chr1	13911988	13912487
chr1	14026638	14027137
chr1	15059675	15060174
chr1	15307300	15307799
chr1	15322688	15323187
chr1	15414875	15415374
chr1	15416788	15417287
chr1	15466413	15466912
chr1	15540825	15541324
chr1	15653288	15653787
chr1	15710800	15711299
chr1	15712575	15713074
chr1	15943825	15944324
chr1	16010713	16011212
chr1	16062638	16063137
chr1	16064388	16064887
chr1	16161625	16162124
chr1	16212738	16213237
chr1	16276013	16276512
chr1	16302050	16302549
chr1	16339400	16339899
chr1	16394213	16394712
chr1	16438263	16438762
chr1	16442363	16442862
chr1	16533063	16533562
chr1	16563125	16563624
chr1	16570638	16571137
chr1	16825325	16825824
chr1	16840400	16840899
chr1	17020350	17020849
chr1	17036513	17037012
chr1	17222738	17223237
chr1	17231450	17231949
chr1	17252963	17253462
chr1	17282013	17282512
chr1	17298538	17299037
chr1	17306575	17307074
chr1	17571600	17572099
chr1	17864838	17865337
chr1	17866675	17867174
chr1	17988013	17988512
chr1	17998038	17998537
chr1	18029775	18030274
chr1	18275075	18275574
chr1	18711925	18712424
chr1	18884200	18884699
chr1	18957350	18957849
chr1	18984075	18984574
chr1	19050338	19050837
chr1	19248900	19249399
chr1	19265013	19265512
chr1	19267988	19268487
chr1	19393425	19393924
chr1	19732138	19732637
chr1	19811588	19812087
chr1	20479225	20479724
chr1	20512463	20512962
chr1	20669800	20670299
chr1	20693025	20693524
chr1	20775188	20775687
chr1	20799525	20800024
chr1	20802713	20803212
chr1	20811950	20812449
chr1	20960263	20960762
chr1	21023050	21023549
chr1	21031788	21032287
chr1	21037625	21038124
chr1	21502838	21503337
chr1	21544388	21544887
chr1	21564575	21565074
chr1	21588663	21589162
chr1	21604563	21605062
chr1	21671413	21671912
chr1	21900813	21901312
chr1	21917063	21917562
chr1	21993038	21993537
chr1	22228400	22228899
chr1	22236450	22236949
chr1	22237713	22238212
chr1	22379288	22379787
chr1	22447988	22448487
chr1	22468975	22469474
chr1	22534763	22535262
chr1	22572188	22572687
chr1	22644963	22645462
chr1	22668538	22669037
chr1	22677025	22677524
chr1	22778275	22778774
chr1	22882888	22883387
chr1	22988925	22989424
chr1	22999913	23000412
chr1	23003413	23003912
chr1	23011738	23012237
chr1	23062613	23063112
chr1	23202763	23203262
chr1	23346325	23346824
chr1	23494513	23495012
chr1	23504050	23504549
chr1	23543563	23544062
chr1	23589750	23590249
chr1	23697325	23697824
chr1	23750675	23751174
chr1	23810300	23810799
chr1	23881663	23882162
chr1	23885388	23885887
chr1	23888688	23889187
chr1	23894750	23895249
chr1	23924563	23925062
chr1	23964075	23964574
chr1	24018150	24018649
chr1	24069975	24070474
chr1	24117613	24118112
chr1	24194413	24194912
chr1	24433988	24434487
chr1	24739900	24740399
chr1	24878575	24879074
chr1	25031438	25031937
chr1	25051425	25051924
chr1	25174513	25175012
chr1	25239138	25239637
chr1	25566250	25566749
chr1	25894925	25895424
chr1	26097663	26098162
chr1	26201675	26202174
chr1	26221913	26222412
chr1	26248850	26249349
chr1	26253850	26254349
chr1	26343213	26343712
chr1	26348325	26348824
chr1	26361950	26362449
chr1	26487750	26488249
chr1	26498025	26498524
chr1	26560550	26561049
chr1	26608313	26608812
chr1	26611325	26611824
chr1	26616975	26617474
chr1	26745200	26745699
chr1	26796325	26796824
chr1	26827125	26827624
chr1	26868225	26868724
chr1	26881863	26882362
chr1	26947100	26947599
chr1	27019113	27019612
chr1	27022638	27023137
chr1	27049763	27050262
chr1	27110475	27110974
chr1	27191375	27191874
chr1	27320125	27320624
chr1	27328138	27328637
chr1	27357875	27358374
chr1	27397438	27397937
chr1	27425925	27426424
chr1	27429175	27429674
chr1	27561000	27561499
chr1	27627113	27627612
chr1	27633900	27634399
chr1	27665213	27665712
chr1	27668438	27668937
chr1	27691938	27692437
chr1	27725863	27726362
chr1	27883688	27884187
chr1	27887750	27888249
chr1	27890225	27890724
chr1	27894775	27895274
chr1	27898313	27898812
chr1	27902125	27902624
chr1	27919413	27919912
chr1	27925050	27925549
chr1	27926775	27927274
chr1	27929575	27930074
chr1	27933175	27933674
chr1	27982063	27982562
chr1	27986350	27986849
chr1	28286338	28286837
chr1	28573588	28574087
chr1	28575000	28575499
chr1	28586163	28586662
chr1	28696275	28696774
chr1	28832425	28832924
chr1	28844600	28845099
chr1	28995213	28995712
chr1	29063350	29063849
chr1	29111738	29112237
chr1	29211238	29211737
chr1	29213863	29214362
chr1	29236963	29237462
chr1	29241025	29241524
chr1	29586025	29586524
chr1	29609688	29610187
chr1	29804725	29805224
chr1	30155463	30155962
chr1	30179663	30180162
chr1	30297400	30297899
chr1	30433700	30434199
chr1	30852488	30852987
chr1	31162663	31163162
chr1	31221100	31221599
chr1	31259288	31259787
chr1	31276638	31277137
chr1	31289288	31289787
chr1	31313713	31314212
chr1	31317413	31317912
chr1	31320163	31320662
chr1	31326588	31327087
chr1	31595213	31595712
chr1	31627800	31628299
chr1	31671838	31672337
chr1	31674775	31675274
chr1	31712150	31712649
chr1	32083313	32083812
chr1	32180663	32181162
chr1	32247738	32248237
chr1	32254238	32254737
chr1	32410013	32410512
chr1	32479488	32479987
chr1	32527888	32528387
chr1	32538438	32538937
chr1	32645338	32645837
chr1	32666238	32666737
chr1	32706000	32706499
chr1	32713900	32714399
chr1	32715350	32715849
chr1	32757688	32758187
chr1	32817338	32817837
chr1	32914025	32914524
chr1	32966063	32966562
chr1	33005125	33005624
chr1	33077688	33078187
chr1	33182288	33182787
chr1	33199288	33199787
chr1	33219725	33220224
chr1	33235963	33236462
chr1	33283125	33283624
chr1	33358838	33359337
chr1	33429738	33430237
chr1	33438488	33438987
chr1	33618550	33619049
chr1	33634925	33635424
chr1	33647013	33647512
chr1	33803925	33804424
chr1	33807763	33808262
chr1	33829575	33830074
chr1	33833263	33833762
chr1	33875775	33876274
chr1	34629538	34630037
chr1	35205763	35206262
chr1	35309213	35309712
chr1	35331713	35332212
chr1	35450500	35450999
chr1	35497063	35497562
chr1	35658063	35658562
chr1	36173388	36173887
chr1	36235163	36235662
chr1	36273663	36274162
chr1	36348888	36349387
chr1	36351963	36352462
chr1	36549650	36550149
chr1	36564425	36564924
chr1	36580925	36581424
chr1	36626538	36627037
chr1	36669325	36669824
chr1	36831700	36832199
chr1	36839325	36839824
chr1	36863075	36863574
chr1	36866575	36867074
chr1	36937588	36938087
chr1	36981888	36982387
chr1	37236888	37237387
chr1	37454550	37455049
chr1	37501863	37502362
chr1	37503625	37504124
chr1	37857100	37857599
chr1	37942525	37943024
chr1	37979925	37980424
chr1	38019500	38019999
chr1	38100050	38100549
chr1	38126388	38126887
chr1	38129050	38129549
chr1	38189088	38189587
chr1	38192138	38192637
chr1	38412163	38412662
chr1	38465875	38466374
chr1	38507863	38508362
chr1	38511825	38512324
chr1	38516413	38516912
chr1	38539225	38539724
chr1	38712700	38713199
chr1	38740500	38740999
chr1	38751338	38751837
chr1	38883913	38884412
chr1	38942063	38942562
chr1	39024150	39024649
chr1	39456813	39457312
chr1	39564100	39564599
chr1	39568325	39568824
chr1	39571688	39572187
chr1	39670200	39670699
chr1	39679475	39679974
chr1	40041725	40042224
chr1	40098263	40098762
chr1	40112025	40112524
chr1	40155075	40155574
chr1	40167338	40167837
chr1	40204425	40204924
chr1	40352613	40353112
chr1	40364038	40364537
chr1	40367063	40367562
chr1	40420975	40421474
chr1	40626913	40627412
chr1	40723888	40724387
chr1	40781513	40782012
chr1	40974350	40974849
chr1	41119688	41120187
chr1	41124538	41125037
chr1	41290700	41291199
chr1	41445375	41445874
chr1	41707438	41707937
chr1	41780738	41781237
chr1	41823338	41823837
chr1	41827350	41827849
chr1	41831975	41832474
chr1	41837050	41837549
chr1	41860613	41861112
chr1	41886325	41886824
chr1	41952250	41952749
chr1	41953863	41954362
chr1	42039750	42040249
chr1	42383900	42384399
chr1	42609838	42610337
chr1	43472875	43473374
chr1	43814625	43815124
chr1	43901813	43902312
chr1	44011275	44011774
chr1	44013138	44013637
chr1	44015675	44016174
chr1	44115725	44116224
chr1	44231700	44232199
chr1	44412613	44413112
chr1	44462213	44462712
chr1	44496413	44496912
chr1	44502050	44502549
chr1	44703775	44704274
chr1	44705300	44705799
chr1	44778325	44778824
chr1	44781538	44782037
chr1	44872363	44872862
chr1	44883288	44883787
chr1	44886888	44887387
chr1	44966688	44967187
chr1	44971013	44971512
chr1	44973125	44973624
chr1	44989988	44990487
chr1	45008688	45009187
chr1	45097663	45098162
chr1	45103088	45103587
chr1	45106000	45106499
chr1	45267988	45268487
chr1	45671525	45672024
chr1	45763338	45763837
chr1	45769488	45769987
chr1	45956450	45956949
chr1	45986800	45987299
chr1	46049600	46050099
chr1	46687388	46687887
chr1	46768013	46768512
chr1	46859963	46860462
chr1	46872100	46872599
chr1	46932175	46932674
chr1	46945488	46945987
chr1	47015325	47015824
chr1	47024038	47024537
chr1	47079250	47079749
chr1	47082125	47082624
chr1	47133575	47134074
chr1	47674100	47674599
chr1	47696663	47697162
chr1	47799588	47800087
chr1	47878113	47878612
chr1	47899625	47900124
chr1	47974025	47974524
chr1	47999013	47999512
chr1	48038513	48039012
chr1	48043900	48044399
chr1	48058913	48059412
chr1	48097113	48097612
chr1	48154363	48154862
chr1	48162500	48162999
chr1	48175363	48175862
chr1	48278663	48279162
chr1	48341675	48342174
chr1	48372288	48372787
chr1	48381488	48381987
chr1	48462613	48463112
chr1	48937500	48937999
chr1	49076538	49077037
chr1	49143050	49143549
chr1	49381888	49382387
chr1	50489263	50489762
chr1	50513700	50514199
chr1	50575888	50576387
chr1	50717425	50717924
chr1	51035613	51036112
chr1	51165675	51166174
chr1	51434550	51435049
chr1	51701875	51702374
chr1	51984188	51984687
chr1	52082713	52083212
chr1	52385125	52385624
chr1	52498788	52499287
chr1	52607725	52608224
chr1	52816625	52817124
chr1	52831388	52831887
chr1	52834075	52834574
chr1	53055925	53056424
chr1	53094825	53095324
chr1	53128475	53128974
chr1	53168675	53169174
chr1	53192150	53192649
chr1	53393050	53393549
chr1	53490700	53491199
chr1	53528013	53528512
chr1	53539600	53540099
chr1	53570038	53570537
chr1	53585788	53586287
chr1	53587288	53587787
chr1	53685838	53686337
chr1	53754038	53754537
chr1	53759813	53760312
chr1	53761938	53762437
chr1	53966463	53966962
chr1	53969075	53969574
chr1	53973013	53973512
chr1	53974863	53975362
chr1	53992513	53993012
chr1	54041938	54042437
chr1	54059638	54060137
chr1	54303538	54304037
chr1	54415075	54415574
chr1	54587113	54587612
chr1	54601450	54601949
chr1	54638875	54639374
chr1	54723175	54723674
chr1	54739088	54739587
chr1	54775288	54775787
chr1	54778663	54779162
chr1	54844213	54844712
chr1	54941025	54941524
chr1	54954775	54955274
chr1	55008000	55008499
chr1	55037525	55038024
chr1	55416163	55416662
chr1	56654988	56655487
chr1	56694938	56695437
chr1	56902025	56902524
chr1	56943063	56943562
chr1	56976200	56976699
chr1	57016100	57016599
chr1	57032625	57033124
chr1	57042725	57043224
chr1	57044500	57044999
chr1	57284725	57285224
chr1	57482788	57483287
chr1	57490575	57491074
chr1	58298138	58298637
chr1	58623863	58624362
chr1	58715663	58716162
chr1	58811313	58811812
chr1	58861738	58862237
chr1	59011800	59012299
chr1	59248850	59249349
chr1	59281825	59282324
chr1	59340438	59340937
chr1	59622500	59622999
chr1	59833350	59833849
chr1	59859050	59859549
chr1	60019738	60020237
chr1	60135463	60135962
chr1	60432813	60433312
chr1	61211875	61212374
chr1	61436038	61436537
chr1	61471563	61472062
chr1	61516025	61516524
chr1	61542988	61543487
chr1	61548213	61548712
chr1	62208150	62208649
chr1	62752163	62752662
chr1	62803350	62803849
chr1	63153550	63154049
chr1	63155688	63156187
chr1	63664825	63665324
chr1	63833188	63833687
chr1	64240000	64240499
chr1	64936100	64936599
chr1	65038025	65038524
chr1	65041688	65042187
chr1	65129588	65130087
chr1	65210813	65211312
chr1	65431700	65432199
chr1	65532800	65533299
chr1	65633300	65633799
chr1	65720300	65720799
chr1	65731450	65731949
chr1	65775088	65775587
chr1	65933238	65933737
chr1	66634775	66635274
chr1	66736988	66737487
chr1	66817538	66818037
chr1	66911625	66912124
chr1	67519250	67519749
chr1	67895675	67896174
chr1	68111913	68112412
chr1	68151338	68151837
chr1	68201888	68202387
chr1	68232225	68232724
chr1	68298138	68298637
chr1	68411550	68412049
chr1	68607063	68607562
chr1	68639625	68640124
chr1	68682913	68683412
chr1	68697125	68697624
chr1	68759488	68759987
chr1	68779413	68779912
chr1	68872700	68873199
chr1	69347200	69347699
chr1	69415538	69416037
chr1	69441863	69442362
chr1	70035538	70036037
chr1	70204475	70204974
chr1	70876850	70877349
chr1	71666675	71667174
chr1	72538413	72538912
chr1	73102913	73103412
chr1	73531250	73531749
chr1	74059200	74059699
chr1	74367275	74367774
chr1	74445738	74446237
chr1	74823238	74823737
chr1	74970900	74971399
chr1	75036588	75037087
chr1	75139088	75139587
chr1	75540563	75541062
chr1	75601075	75601574
chr1	75804588	75805087
chr1	75808413	75808912
chr1	76081275	76081774
chr1	76190013	76190512
chr1	76506013	76506512
chr1	76619925	76620424
chr1	76712925	76713424
chr1	76967075	76967574
chr1	77230438	77230937
chr1	77333788	77334287
chr1	77479638	77480137
chr1	77482025	77482524
chr1	77878375	77878874
chr1	78224788	78225287
chr1	78354238	78354737
chr1	78511688	78512187
chr1	78892388	78892887
chr1	78956838	78957337
chr1	79701000	79701499
chr1	80313500	80313999
chr1	81358238	81358737
chr1	81703075	81703574
chr1	81835150	81835649
chr1	81897163	81897662
chr1	81930075	81930574
chr1	81932613	81933112
chr1	81975188	81975687
chr1	82042750	82043249
chr1	82386025	82386524
chr1	83647963	83648462
chr1	84158875	84159374
chr1	84207150	84207649
chr1	84243100	84243599
chr1	84737200	84737699
chr1	84764200	84764699
chr1	84768488	84768987
chr1	84899163	84899662
chr1	84945025	84945524
chr1	85039750	85040249
chr1	85049000	85049499
chr1	85069863	85070362
chr1	85086325	85086824
chr1	85181388	85181887
chr1	85185775	85186274
chr1	85410488	85410987
chr1	85724925	85725424
chr1	85872888	85873387
chr1	85930475	85930974
chr1	85992813	85993312
chr1	86042688	86043187
chr1	86046625	86047124
chr1	86173738	86174237
chr1	86621400	86621899
chr1	86968638	86969137
chr1	87258600	87259099
chr1	87276988	87277487
chr1	87617375	87617874
chr1	87795550	87796049
chr1	87800425	87800924
chr1	88063738	88064237
chr1	88065350	88065849
chr1	88150575	88151074
chr1	88230575	88231074
chr1	88286488	88286987
chr1	88433913	88434412
chr1	88762175	88762674
chr1	88928238	88928737
chr1	89150025	89150524
chr1	89356775	89357274
chr1	90032263	90032762
chr1	90041463	90041962
chr1	90228438	90228937
chr1	90267625	90268124
chr1	90297338	90297837
chr1	90308738	90309237
chr1	90404688	90405187
chr1	90570625	90571124
chr1	90664213	90664712
chr1	90684850	90685349
chr1	91000263	91000762
chr1	91003275	91003774
chr1	91172325	91172824
chr1	91191288	91191787
chr1	91196038	91196537
chr1	91227325	91227824
chr1	91261025	91261524
chr1	91299150	91299649
chr1	91300850	91301349
chr1	91869913	91870412
chr1	92150138	92150637
chr1	92235163	92235662
chr1	92256775	92257274
chr1	92351288	92351787
chr1	92495575	92496074
chr1	92545813	92546312
chr1	92907538	92908037
chr1	93297475	93297974
chr1	93544850	93545349
chr1	93914000	93914499
chr1	94018350	94018849
chr1	94041400	94041899
chr1	94082675	94083174
chr1	94101500	94101999
chr1	94188513	94189012
chr1	94232088	94232587
chr1	94234200	94234699
chr1	94312250	94312749
chr1	94478288	94478787
chr1	94557625	94558124
chr1	95057925	95058424
chr1	95267725	95268224
chr1	95349625	95350124
chr1	95774263	95774762
chr1	95788600	95789099
chr1	95873325	95873824
chr1	96120875	96121374
chr1	96939588	96940087
chr1	96985588	96986087
chr1	97004000	97004499
chr1	97063838	97064337
chr1	97518638	97519137
chr1	97585375	97585874
chr1	97610875	97611374
chr1	97818375	97818874
chr1	97888788	97889287
chr1	98514413	98514912
chr1	98519188	98519687
chr1	98869663	98870162
chr1	99170025	99170524
chr1	99646063	99646562
chr1	99729850	99730349
chr1	100111575	100112074
chr1	100113513	100114012
chr1	100233763	100234262
chr1	100274238	100274737
chr1	100503588	100504087
chr1	100629563	100630062
chr1	100715025	100715524
chr1	100924675	100925174
chr1	100929088	100929587
chr1	101313050	101313549
chr1	101534438	101534937
chr1	101614550	101615049
chr1	101749238	101749737
chr1	101775175	101775674
chr1	101781775	101782274
chr1	101833113	101833612
chr1	102462138	102462637
chr1	103203113	103203612
chr1	103573338	103573837
chr1	107599500	107599999
chr1	107886463	107886962
chr1	108593750	108594249
chr1	108742575	108743074
chr1	109054650	109055149
chr1	109102713	109103212
chr1	109235075	109235574
chr1	109289300	109289799
chr1	109358863	109359362
chr1	109419763	109420262
chr1	109505650	109506149
chr1	109584175	109584674
chr1	109626488	109626987
chr1	109631563	109632062
chr1	109633275	109633774
chr1	109642788	109643287
chr1	109692100	109692599
chr1	109693750	109694249
chr1	109756813	109757312
chr1	109772313	109772812
chr1	110040738	110041237
chr1	110042263	110042762
chr1	110072950	110073449
chr1	110074975	110075474
chr1	110088813	110089312
chr1	110091113	110091612
chr1	110166938	110167437
chr1	110282600	110283099
chr1	110334725	110335224
chr1	110419800	110420299
chr1	110453513	110454012
chr1	110473763	110474262
chr1	110577200	110577699
chr1	110753450	110753949
chr1	110786200	110786699
chr1	111037925	111038424
chr1	111056200	111056699
chr1	111756975	111757474
chr1	111762075	111762574
chr1	112050450	112050949
chr1	112278625	112279124
chr1	112423738	112424237
chr1	112446838	112447337
chr1	112491100	112491599
chr1	112938713	112939212
chr1	113044838	113045337
chr1	113243275	113243774
chr1	113248575	113249074
chr1	113265463	113265962
chr1	113305363	113305862
chr1	113392225	113392724
chr1	113584900	113585399
chr1	113683150	113683649
chr1	113933063	113933562
chr1	114301263	114301762
chr1	114311925	114312424
chr1	114519213	114519712
chr1	114525025	114525524
chr1	114888850	114889349
chr1	115053350	115053849
chr1	115300125	115300624
chr1	115444638	115445137
chr1	115880475	115880974
chr1	116138138	116138637
chr1	116219663	116220162
chr1	116270338	116270837
chr1	116314350	116314849
chr1	116371088	116371587
chr1	116467625	116468124
chr1	116575950	116576449
chr1	116694513	116695012
chr1	116710825	116711324
chr1	116854650	116855149
chr1	116888363	116888862
chr1	116958450	116958949
chr1	117000963	117001462
chr1	117027713	117028212
chr1	117036950	117037449
chr1	117113225	117113724
chr1	117209600	117210099
chr1	117239300	117239799
chr1	117253588	117254087
chr1	117367963	117368462
chr1	117376250	117376749
chr1	117398138	117398637
chr1	117421275	117421774
chr1	117452563	117453062
chr1	117493413	117493912
chr1	117514250	117514749
chr1	117714588	117715087
chr1	117911075	117911574
chr1	118661113	118661612
chr1	119769863	119770362
chr1	120190263	120190762
chr1	120255225	120255724
chr1	121260875	121261374
chr1	121483313	121483812
chr1	144008313	144008812
chr1	144010025	144010524
chr1	144012375	144012874
chr1	144533638	144534137
chr1	144593813	144594312
chr1	144940988	144941487
chr1	144994663	144995162
chr1	145054775	145055274
chr1	145059475	145059974
chr1	145096263	145096762
chr1	145109600	145110099
chr1	145139250	145139749
chr1	145397325	145397824
chr1	145442925	145443424
chr1	145471713	145472212
chr1	145473688	145474187
chr1	145477063	145477562
chr1	145507450	145507949
chr1	145562363	145562862
chr1	145588938	145589437
chr1	146976488	146976987
chr1	147010663	147011162
chr1	147071388	147071887
chr1	147142188	147142687
chr1	147172050	147172549
chr1	147775300	147775799
chr1	148000425	148000924
chr1	148241488	148241987
chr1	148556113	148556612
chr1	149223638	149224137
chr1	149576375	149576874
chr1	149887388	149887887
chr1	149982075	149982574
chr1	150135175	150135674
chr1	150230038	150230537
chr1	150336700	150337199
chr1	150488125	150488624
chr1	150504850	150505349
chr1	150534163	150534662
chr1	150540388	150540887
chr1	150551413	150551912
chr1	150848688	150849187
chr1	150944025	150944524
chr1	150946663	150947162
chr1	151020338	151020837
chr1	151043100	151043599
chr1	151118463	151118962
chr1	151168725	151169224
chr1	151267250	151267749
chr1	151431300	151431799
chr1	151512788	151513287
chr1	151585000	151585499
chr1	151682613	151683112
chr1	151801475	151801974
chr1	152020488	152020987
chr1	153505650	153506149
chr1	153519475	153519974
chr1	153540825	153541324
chr1	153670263	153670762
chr1	153755838	153756337
chr1	153930588	153931087
chr1	154087600	154088099
chr1	154155163	154155662
chr1	154263813	154264312
chr1	154301363	154301862
chr1	154325313	154325812
chr1	154540200	154540699
chr1	154583800	154584299
chr1	154599800	154600299
chr1	154748225	154748724
chr1	154785838	154786337
chr1	154839413	154839912
chr1	154841588	154842087
chr1	154989800	154990299
chr1	154991513	154992012
chr1	155042888	155043387
chr1	155052713	155053212
chr1	155102388	155102887
chr1	155108213	155108712
chr1	155139288	155139787
chr1	155148738	155149237
chr1	155220425	155220924
chr1	155224750	155225249
chr1	155231763	155232262
chr1	155247425	155247924
chr1	155290963	155291462
chr1	155937575	155938074
chr1	155940375	155940874
chr1	155945413	155945912
chr1	155990338	155990837
chr1	156046475	156046974
chr1	156054613	156055112
chr1	156056363	156056862
chr1	156093063	156093562
chr1	156099950	156100449
chr1	156115913	156116412
chr1	156119613	156120112
chr1	156130738	156131237
chr1	156182700	156183199
chr1	156357775	156358274
chr1	156391188	156391687
chr1	156426663	156427162
chr1	156459575	156460074
chr1	156469925	156470424
chr1	156474663	156475162
chr1	156564038	156564537
chr1	156630563	156631062
chr1	156634125	156634624
chr1	156638575	156639074
chr1	156645375	156645874
chr1	156716850	156717349
chr1	156774363	156774862
chr1	156809063	156809562
chr1	156836375	156836874
chr1	156854463	156854962
chr1	156857075	156857574
chr1	156883000	156883499
chr1	157151425	157151924
chr1	157938450	157938949
chr1	157964050	157964549
chr1	158007988	158008487
chr1	158013388	158013887
chr1	158083188	158083687
chr1	159111600	159112099
chr1	159141825	159142324
chr1	159157613	159158112
chr1	159824138	159824637
chr1	159885913	159886412
chr1	159906288	159906787
chr1	159907838	159908337
chr1	159911375	159911874
chr1	160031613	160032112
chr1	160066100	160066599
chr1	160087600	160088099
chr1	160139063	160139562
chr1	160175400	160175899
chr1	160179813	160180312
chr1	160231838	160232337
chr1	160254400	160254899
chr1	160332313	160332812
chr1	160345288	160345787
chr1	160380225	160380724
chr1	160941450	160941949
chr1	160967338	160967837
chr1	160990413	160990912
chr1	161042188	161042687
chr1	161167713	161168212
chr1	161228400	161228899
chr1	161275738	161276237
chr1	161284038	161284537
chr1	161359738	161360237
chr1	161369250	161369749
chr1	161410063	161410562
chr1	161500338	161500837
chr1	161502425	161502924
chr1	161582088	161582587
chr1	161696550	161697049
chr1	161719550	161720049
chr1	161993488	161993987
chr1	162032350	162032849
chr1	162039488	162039987
chr1	162115063	162115562
chr1	162218750	162219249
chr1	162358675	162359174
chr1	162467500	162467999
chr1	162666038	162666537
chr1	162792200	162792699
chr1	163369775	163370274
chr1	163379975	163380474
chr1	164290325	164290824
chr1	164294975	164295474
chr1	164557738	164558237
chr1	164604488	164604987
chr1	164607388	164607887
chr1	164614175	164614674
chr1	164620525	164621024
chr1	164641038	164641537
chr1	164681375	164681874
chr1	164756588	164757087
chr1	165204900	165205399
chr1	165257725	165258224
chr1	165345488	165345987
chr1	165362138	165362637
chr1	165410763	165411262
chr1	165414000	165414499
chr1	165567588	165568087
chr1	165600375	165600874
chr1	165797388	165797887
chr1	166845075	166845574
chr1	166857813	166858312
chr1	166916738	166917237
chr1	166919175	166919674
chr1	166942338	166942837
chr1	167106913	167107412
chr1	167135325	167135824
chr1	167167613	167168112
chr1	167190338	167190837
chr1	167424388	167424887
chr1	167458613	167459112
chr1	167461475	167461974
chr1	167684113	167684612
chr1	167874213	167874712
chr1	168105288	168105787
chr1	168148225	168148724
chr1	168195150	168195649
chr1	168367988	168368487
chr1	168578475	168578974
chr1	168583000	168583499
chr1	169076900	169077399
chr1	169862638	169863137
chr1	170555338	170555837
chr1	170633538	170634037
chr1	170667800	170668299
chr1	171189550	171190049
chr1	171220513	171221012
chr1	171454663	171455162
chr1	171623425	171623924
chr1	171810675	171811174
chr1	171868088	171868587
chr1	172419538	172420037
chr1	172429950	172430449
chr1	172466225	172466724
chr1	173092238	173092737
chr1	173398950	173399449
chr1	173684013	173684512
chr1	173991513	173992012
chr1	174466550	174467049
chr1	174621863	174622362
chr1	174768938	174769437
chr1	174922975	174923474
chr1	175041463	175041962
chr1	176175900	176176399
chr1	176521850	176522349
chr1	176625700	176626199
chr1	176770663	176771162
chr1	176952913	176953412
chr1	177250963	177251462
chr1	177279888	177280387
chr1	177383125	177383624
chr1	177748663	177749162
chr1	177895300	177895799
chr1	178231075	178231574
chr1	178235638	178236137
chr1	178263750	178264249
chr1	178313738	178314237
chr1	178340800	178341299
chr1	178614475	178614974
chr1	178620300	178620799
chr1	178694563	178695062
chr1	178971575	178972074
chr1	178995113	178995612
chr1	179051225	179051724
chr1	179198375	179198874
chr1	179262813	179263312
chr1	179555363	179555862
chr1	179712513	179713012
chr1	179783925	179784424
chr1	179851600	179852099
chr1	180484925	180485424
chr1	180518038	180518537
chr1	180549238	180549737
chr1	180563813	180564312
chr1	180601138	180601637
chr1	180805750	180806249
chr1	180892250	180892749
chr1	180895325	180895824
chr1	180991600	180992099
chr1	181058288	181058787
chr1	181063850	181064349
chr1	181068500	181068999
chr1	181074175	181074674
chr1	181095888	181096387
chr1	181097863	181098362
chr1	181102663	181103162
chr1	181104125	181104624
chr1	181111338	181111837
chr1	181135600	181136099
chr1	181149275	181149774
chr1	181158963	181159462
chr1	181644925	181645424
chr1	181998675	181999174
chr1	182083363	182083862
chr1	182112925	182113424
chr1	182249088	182249587
chr1	182360025	182360524
chr1	182558013	182558512
chr1	182568213	182568712
chr1	182575800	182576299
chr1	182584300	182584799
chr1	182668838	182669337
chr1	182708738	182709237
chr1	183203750	183204249
chr1	183248063	183248562
chr1	183250625	183251124
chr1	183285250	183285749
chr1	183300200	183300699
chr1	183372975	183373474
chr1	183387138	183387637
chr1	183645350	183645849
chr1	183912150	183912649
chr1	183914700	183915199
chr1	184005975	184006474
chr1	184020788	184021287
chr1	184356425	184356924
chr1	184943000	184943499
chr1	185014600	185015099
chr1	185285675	185286174
chr1	185448850	185449349
chr1	185457725	185458224
chr1	185615375	185615874
chr1	186797950	186798449
chr1	186841213	186841712
chr1	187377363	187377862
chr1	187757900	187758399
chr1	187897500	187897999
chr1	190444275	190444774
chr1	190919213	190919712
chr1	192458600	192459099
chr1	192778275	192778774
chr1	193074000	193074499
chr1	193091038	193091537
chr1	193557538	193558037
chr1	193968475	193968974
chr1	194412050	194412549
chr1	196755775	196756274
chr1	196961038	196961537
chr1	197115413	197115912
chr1	197237650	197238149
chr1	197275550	197276049
chr1	197744238	197744737
chr1	197871688	197872187
chr1	197887050	197887549
chr1	198126700	198127199
chr1	198264663	198265162
chr1	198651125	198651624
chr1	198872075	198872574
chr1	198904375	198904874
chr1	198906013	198906512
chr1	200211763	200212262
chr1	200290138	200290637
chr1	200378738	200379237
chr1	200928600	200929099
chr1	200941638	200942137
chr1	200979350	200979849
chr1	200983325	200983824
chr1	200991813	200992312
chr1	201038325	201038824
chr1	201053475	201053974
chr1	201077750	201078249
chr1	201083400	201083899
chr1	201123200	201123699
chr1	201139938	201140437
chr1	201390288	201390787
chr1	201400163	201400662
chr1	201464963	201465462
chr1	201508300	201508799
chr1	201539950	201540449
chr1	201597663	201598162
chr1	201618300	201618799
chr1	201663550	201664049
chr1	201672538	201673037
chr1	201708950	201709449
chr1	201798263	201798762
chr1	201857663	201858162
chr1	201910813	201911312
chr1	201987138	201987637
chr1	202044025	202044524
chr1	202054575	202055074
chr1	202099213	202099712
chr1	202101688	202102187
chr1	202104250	202104749
chr1	202113238	202113737
chr1	202134700	202135199
chr1	202205588	202206087
chr1	202310388	202310887
chr1	202317800	202318299
chr1	202607413	202607912
chr1	202656600	202657099
chr1	202679125	202679624
chr1	202774988	202775487
chr1	202776713	202777212
chr1	202779975	202780474
chr1	202857825	202858324
chr1	202995563	202996062
chr1	203096900	203097399
chr1	203146950	203147449
chr1	203242438	203242937
chr1	203247600	203248099
chr1	203251863	203252362
chr1	203259588	203260087
chr1	203275363	203275862
chr1	203294175	203294674
chr1	203296425	203296924
chr1	203435063	203435562
chr1	203456625	203457124
chr1	203476400	203476899
chr1	203477625	203478124
chr1	203482575	203483074
chr1	203491238	203491737
chr1	203525038	203525537
chr1	203558338	203558837
chr1	203561138	203561637
chr1	203597988	203598487
chr1	203641313	203641812
chr1	203643025	203643524
chr1	203764713	203765212
chr1	203965738	203966237
chr1	203995225	203995724
chr1	204034338	204034837
chr1	204042925	204043424
chr1	204047438	204047937
chr1	204049213	204049712
chr1	204053375	204053874
chr1	204096338	204096837
chr1	204098238	204098737
chr1	204120688	204121187
chr1	204159450	204159949
chr1	204224575	204225074
chr1	204232175	204232674
chr1	204265200	204265699
chr1	204312138	204312637
chr1	204317838	204318337
chr1	204319850	204320349
chr1	204327763	204328262
chr1	204332450	204332949
chr1	204380513	204381012
chr1	204415563	204416062
chr1	204424088	204424587
chr1	204426513	204427012
chr1	204463325	204463824
chr1	204606838	204607337
chr1	204632963	204633462
chr1	204654138	204654637
chr1	204679650	204680149
chr1	204681250	204681749
chr1	204684050	204684549
chr1	204690763	204691262
chr1	204732963	204733462
chr1	204776638	204777137
chr1	204797838	204798337
chr1	204827513	204828012
chr1	204839538	204840037
chr1	204898025	204898524
chr1	204983275	204983774
chr1	205000038	205000537
chr1	205012200	205012699
chr1	205015975	205016474
chr1	205025413	205025912
chr1	205030663	205031162
chr1	205180200	205180699
chr1	205319788	205320287
chr1	205329188	205329687
chr1	205410375	205410874
chr1	205413800	205414299
chr1	205416050	205416549
chr1	205419900	205420399
chr1	205497975	205498474
chr1	205512488	205512987
chr1	205600625	205601124
chr1	205639163	205639662
chr1	205648563	205649062
chr1	205718550	205719049
chr1	205781975	205782474
chr1	206303263	206303762
chr1	206628813	206629312
chr1	206637788	206638287
chr1	206643825	206644324
chr1	206663488	206663987
chr1	206685275	206685774
chr1	206730425	206730924
chr1	206858525	206859024
chr1	207223675	207224174
chr1	207669375	207669874
chr1	207925338	207925837
chr1	208042050	208042549
chr1	208132550	208133049
chr1	208136600	208137099
chr1	208214263	208214762
chr1	208250688	208251187
chr1	208322813	208323312
chr1	208325225	208325724
chr1	208399788	208400287
chr1	208407113	208407612
chr1	208417338	208417837
chr1	208509125	208509624
chr1	208774500	208774999
chr1	209008125	209008624
chr1	209066400	209066899
chr1	209372900	209373399
chr1	209380988	209381487
chr1	209628738	209629237
chr1	209757025	209757524
chr1	209758950	209759449
chr1	210406475	210406974
chr1	210425175	210425674
chr1	210465563	210466062
chr1	210468163	210468662
chr1	210494500	210494999
chr1	210928350	210928849
chr1	211556013	211556512
chr1	211751900	211752399
chr1	211898200	211898699
chr1	212606250	212606749
chr1	212623800	212624299
chr1	212680275	212680774
chr1	212688438	212688937
chr1	212731763	212732262
chr1	212740150	212740649
chr1	212838638	212839137
chr1	213088263	213088762
chr1	213090013	213090512
chr1	213102063	213102562
chr1	213123950	213124449
chr1	213224438	213224937
chr1	213502838	213503337
chr1	213665463	213665962
chr1	214151688	214152187
chr1	214153063	214153562
chr1	214158563	214159062
chr1	214161763	214162262
chr1	214203425	214203924
chr1	214316713	214317212
chr1	214360825	214361324
chr1	214366513	214367012
chr1	214378438	214378937
chr1	214381875	214382374
chr1	214687825	214688324
chr1	214776488	214776987
chr1	215256200	215256699
chr1	215740713	215741212
chr1	216356400	216356899
chr1	216394500	216394999
chr1	216561438	216561937
chr1	216596375	216596874
chr1	216769463	216769962
chr1	216773938	216774437
chr1	216913350	216913849
chr1	216922438	216922937
chr1	216988763	216989262
chr1	217100500	217100999
chr1	217261775	217262274
chr1	218208063	218208562
chr1	218337950	218338449
chr1	218633488	218633987
chr1	218759163	218759662
chr1	219063700	219064199
chr1	219099475	219099974
chr1	219728825	219729324
chr1	219834463	219834962
chr1	219945050	219945549
chr1	219968738	219969237
chr1	219985875	219986374
chr1	220101400	220101899
chr1	220267350	220267849
chr1	220445438	220445937
chr1	220473863	220474362
chr1	220583138	220583637
chr1	220701400	220701899
chr1	220863563	220864062
chr1	221050450	221050949
chr1	221882450	221882949
chr1	222638525	222639024
chr1	222791438	222791937
chr1	223184275	223184774
chr1	223196138	223196637
chr1	223302688	223303187
chr1	223809875	223810374
chr1	223840288	223840787
chr1	223900350	223900849
chr1	223936613	223937112
chr1	224033288	224033787
chr1	224301813	224302312
chr1	224475350	224475849
chr1	224544650	224545149
chr1	224685950	224686449
chr1	224690663	224691162
chr1	224921000	224921499
chr1	225117263	225117762
chr1	225650850	225651349
chr1	225652600	225653099
chr1	225840363	225840862
chr1	225934450	225934949
chr1	225949950	225950449
chr1	226013175	226013674
chr1	226033375	226033874
chr1	226103063	226103562
chr1	226190213	226190712
chr1	226252175	226252674
chr1	226298350	226298849
chr1	226309475	226309974
chr1	226312850	226313349
chr1	226323138	226323637
chr1	226595438	226595937
chr1	226620700	226621199
chr1	226765100	226765599
chr1	226841650	226842149
chr1	226891025	226891524
chr1	226911325	226911824
chr1	226925700	226926199
chr1	226971963	226972462
chr1	227058238	227058737
chr1	227133088	227133587
chr1	227161238	227161737
chr1	227162863	227163362
chr1	227181800	227182299
chr1	227505788	227506287
chr1	227619463	227619962
chr1	227729888	227730387
chr1	227751163	227751662
chr1	227916100	227916599
chr1	227981863	227982362
chr1	228224525	228225024
chr1	228290325	228290824
chr1	228337550	228338049
chr1	228393888	228394387
chr1	228463600	228464099
chr1	228566225	228566724
chr1	228603900	228604399
chr1	228633825	228634324
chr1	228651813	228652312
chr1	228783088	228783587
chr1	228871100	228871599
chr1	228973788	228974287
chr1	229018150	229018649
chr1	229047113	229047612
chr1	229049438	229049937
chr1	229073813	229074312
chr1	229124088	229124587
chr1	229166850	229167349
chr1	229244688	229245187
chr1	229283750	229284249
chr1	229339038	229339537
chr1	229340813	229341312
chr1	229477788	229478287
chr1	229542825	229543324
chr1	229546525	229547024
chr1	229829913	229830412
chr1	229914513	229915012
chr1	229997713	229998212
chr1	230202900	230203399
chr1	230245888	230246387
chr1	230247975	230248474
chr1	230289275	230289774
chr1	230294250	230294749
chr1	230367013	230367512
chr1	230413038	230413537
chr1	230468188	230468687
chr1	230699250	230699749
chr1	230838725	230839224
chr1	230889400	230889899
chr1	230921688	230922187
chr1	230963138	230963637
chr1	231189225	231189724
chr1	231229475	231229974
chr1	231319688	231320187
chr1	231557363	231557862
chr1	231762450	231762949
chr1	232059763	232060262
chr1	232065138	232065637
chr1	232454938	232455437
chr1	232691263	232691762
chr1	232729650	232730149
chr1	232731050	232731549
chr1	232765588	232766087
chr1	233155875	233156374
chr1	233431000	233431499
chr1	234350188	234350687
chr1	234365800	234366299
chr1	234417600	234418099
chr1	234614238	234614737
chr1	234658800	234659299
chr1	234667013	234667512
chr1	234671550	234672049
chr1	234735913	234736412
chr1	234811650	234812149
chr1	234859825	234860324
chr1	234905788	234906287
chr1	234907788	234908287
chr1	234918200	234918699
chr1	235054150	235054649
chr1	235061700	235062199
chr1	235091075	235091574
chr1	235093238	235093737
chr1	235106125	235106624
chr1	235114275	235114774
chr1	235246763	235247262
chr1	236073600	236074099
chr1	236083625	236084124
chr1	236135138	236135637
chr1	236227838	236228337
chr1	236292263	236292762
chr1	236451325	236451824
chr1	236563388	236563887
chr1	236687213	236687712
chr1	236698938	236699437
chr1	236958563	236959062
chr1	238622163	238622662
chr1	238648588	238649087
chr1	239974488	239974987
chr1	240253213	240253712
chr1	240255863	240256362
chr1	241519963	241520462
chr1	241587363	241587862
chr1	241682500	241682999
chr1	241803138	241803637
chr1	242136050	242136549
chr1	242161925	242162424
chr1	242310125	242310624
chr1	242387950	242388449
chr1	242687613	242688112
chr1	242749363	242749862
chr1	243479525	243480024
chr1	243509475	243509974
chr1	243584775	243585274
chr1	243634325	243634824
chr1	243637788	243638287
chr1	243646013	243646512
chr1	243670888	243671387
chr1	243869713	243870212
chr1	243876700	243877199
chr1	243901263	243901762
chr1	243910275	243910774
chr1	243911825	243912324
chr1	244013163	244013662
chr1	244080713	244081212
chr1	244089963	244090462
chr1	244094450	244094949
chr1	244175238	244175737
chr1	244212288	244212787
chr1	244217188	244217687
chr1	244318413	244318912
chr1	244402625	244403124
chr1	244435900	244436399
chr1	244504750	244505249
chr1	244525263	244525762
chr1	244816488	244816987
chr1	245027100	245027599
chr1	245133713	245134212
chr1	245181650	245182149
chr1	245318288	245318787
chr1	245344025	245344524
chr1	245474063	245474562
chr1	245735025	245735524
chr1	245751275	245751774
chr1	245914975	245915474
chr1	246382688	246383187
chr1	246518638	246519137
chr1	246670113	246670612
chr1	246844500	246844999
chr1	246962200	246962699
chr1	247048738	247049237
chr1	247170938	247171437
chr1	247241663	247242162
chr1	247275125	247275624
chr1	247373900	247374399
chr1	247611438	247611937
chr1	249152525	249153024
chr1	249157313	249157812
chr1	249167575	249168074
chr1	249200638	249201137
chr10	407363	407862
chr10	419213	419712
chr10	557000	557499
chr10	563350	563849
chr10	567575	568074
chr10	593238	593737
chr10	670963	671462
chr10	707238	707737
chr10	830713	831212
chr10	835338	835837
chr10	977150	977649
chr10	1334975	1335474
chr10	1358538	1359037
chr10	1402675	1403174
chr10	1463188	1463687
chr10	1516900	1517399
chr10	1518538	1519037
chr10	1651250	1651749
chr10	1779225	1779724
chr10	1796675	1797174
chr10	3087975	3088474
chr10	3090863	3091362
chr10	3524500	3524999
chr10	3542600	3543099
chr10	3826838	3827337
chr10	3997825	3998324
chr10	4034863	4035362
chr10	5454525	5455024
chr10	5508425	5508924
chr10	5616388	5616887
chr10	5625325	5625824
chr10	5661125	5661624
chr10	5700963	5701462
chr10	5726813	5727312
chr10	5734588	5735087
chr10	5882525	5883024
chr10	6131288	6131787
chr10	6253488	6253987
chr10	6317075	6317574
chr10	6828413	6828912
chr10	7127300	7127799
chr10	7452338	7452837
chr10	7475350	7475849
chr10	7517588	7518087
chr10	7860488	7860987
chr10	8092850	8093349
chr10	10336288	10336787
chr10	10562463	10562962
chr10	10593600	10594099
chr10	10888188	10888687
chr10	10953275	10953774
chr10	11378888	11379387
chr10	11443475	11443974
chr10	11466650	11467149
chr10	11653213	11653712
chr10	11799775	11800274
chr10	11865338	11865837
chr10	11917000	11917499
chr10	12110813	12111312
chr10	12171638	12172137
chr10	12391425	12391924
chr10	12810738	12811237
chr10	13313800	13314299
chr10	13344150	13344649
chr10	13482250	13482749
chr10	13570550	13571049
chr10	13714788	13715287
chr10	13800588	13801087
chr10	13862625	13863124
chr10	13933250	13933749
chr10	14098700	14099199
chr10	14215763	14216262
chr10	14282438	14282937
chr10	14667525	14668024
chr10	14690100	14690599
chr10	14695575	14696074
chr10	14793163	14793662
chr10	14995538	14996037
chr10	15001425	15001924
chr10	15130375	15130874
chr10	15210325	15210824
chr10	15297025	15297524
chr10	15412425	15412924
chr10	15761488	15761987
chr10	15902050	15902549
chr10	15921275	15921774
chr10	16992863	16993362
chr10	17028588	17029087
chr10	17049013	17049512
chr10	17064463	17064962
chr10	17067613	17068112
chr10	17243300	17243799
chr10	17271038	17271537
chr10	17495763	17496262
chr10	17659000	17659499
chr10	18425025	18425524
chr10	18429513	18430012
chr10	18689413	18689912
chr10	18899475	18899974
chr10	19777750	19778249
chr10	19918238	19918737
chr10	20105300	20105799
chr10	20746800	20747299
chr10	20885963	20886462
chr10	21243663	21244162
chr10	21284250	21284749
chr10	21389275	21389774
chr10	21434775	21435274
chr10	21550538	21551037
chr10	21586613	21587112
chr10	21603838	21604337
chr10	21653263	21653762
chr10	21784588	21785087
chr10	21788875	21789374
chr10	21791575	21792074
chr10	21797038	21797537
chr10	21806563	21807062
chr10	21809163	21809662
chr10	21811775	21812274
chr10	21817675	21818174
chr10	21823300	21823799
chr10	22016025	22016524
chr10	22096075	22096574
chr10	22265500	22265999
chr10	22292100	22292599
chr10	22368750	22369249
chr10	22375725	22376224
chr10	22518000	22518499
chr10	22541425	22541924
chr10	22610063	22610562
chr10	22624475	22624974
chr10	22629513	22630012
chr10	22675413	22675912
chr10	22726000	22726499
chr10	22765650	22766149
chr10	22802625	22803124
chr10	22843588	22844087
chr10	22849563	22850062
chr10	22929238	22929737
chr10	23344925	23345424
chr10	23384463	23384962
chr10	23447088	23447587
chr10	23582013	23582512
chr10	23632775	23633274
chr10	23728275	23728774
chr10	24498200	24498699
chr10	24544413	24544912
chr10	25079575	25080074
chr10	25146188	25146687
chr10	25160875	25161374
chr10	25240838	25241337
chr10	25402225	25402724
chr10	25414075	25414574
chr10	25464325	25464824
chr10	25971700	25972199
chr10	25990263	25990762
chr10	26055438	26055937
chr10	26164138	26164637
chr10	26185050	26185549
chr10	26506563	26507062
chr10	26531750	26532249
chr10	26580913	26581412
chr10	26855788	26856287
chr10	27023238	27023737
chr10	27149150	27149649
chr10	27389050	27389549
chr10	27444325	27444824
chr10	27914475	27914974
chr10	28031450	28031949
chr10	28034075	28034574
chr10	28287350	28287849
chr10	28591625	28592124
chr10	28966663	28967162
chr10	29010875	29011374
chr10	29050375	29050874
chr10	29096938	29097437
chr10	29164400	29164899
chr10	29186638	29187137
chr10	29228588	29229087
chr10	29543538	29544037
chr10	29593413	29593912
chr10	29811663	29812162
chr10	29976950	29977449
chr10	30017488	30017987
chr10	30215263	30215762
chr10	30347875	30348374
chr10	30404050	30404549
chr10	30449213	30449712
chr10	30637875	30638374
chr10	30712288	30712787
chr10	30726138	30726637
chr10	30842288	30842787
chr10	30987213	30987712
chr10	30994463	30994962
chr10	31073500	31073999
chr10	31423038	31423537
chr10	31892225	31892724
chr10	31966488	31966987
chr10	31986388	31986887
chr10	31996600	31997099
chr10	32038625	32039124
chr10	32046613	32047112
chr10	32048738	32049237
chr10	32063463	32063962
chr10	32217163	32217662
chr10	32293088	32293587
chr10	32344763	32345262
chr10	33269913	33270412
chr10	33294363	33294862
chr10	33547850	33548349
chr10	33579213	33579712
chr10	33773938	33774437
chr10	34335875	34336374
chr10	34489575	34490074
chr10	35028825	35029324
chr10	35194713	35195212
chr10	35207450	35207949
chr10	35329863	35330362
chr10	35560363	35560862
chr10	35597438	35597937
chr10	35710800	35711299
chr10	35715213	35715712
chr10	35753875	35754374
chr10	36738363	36738862
chr10	38299663	38300162
chr10	38383250	38383749
chr10	42384750	42385249
chr10	42399850	42400349
chr10	42531663	42532162
chr10	42598450	42598949
chr10	43047925	43048424
chr10	43133563	43134062
chr10	43322400	43322899
chr10	43428600	43429099
chr10	43447500	43447999
chr10	43457675	43458174
chr10	43475188	43475687
chr10	43539713	43540212
chr10	43600588	43601087
chr10	43713963	43714462
chr10	43749500	43749999
chr10	43760038	43760537
chr10	43818200	43818699
chr10	43843775	43844274
chr10	43850463	43850962
chr10	43857663	43858162
chr10	43891900	43892399
chr10	43915925	43916424
chr10	43950913	43951412
chr10	44069625	44070124
chr10	44101800	44102299
chr10	44185500	44185999
chr10	44705213	44705712
chr10	44729263	44729762
chr10	44788175	44788674
chr10	45360238	45360737
chr10	45374388	45374887
chr10	45428213	45428712
chr10	45459100	45459599
chr10	45745025	45745524
chr10	45914525	45915024
chr10	45960375	45960874
chr10	46966738	46967237
chr10	46974888	46975387
chr10	47000375	47000874
chr10	47058038	47058537
chr10	47129900	47130399
chr10	47670950	47671449
chr10	49396088	49396587
chr10	49451338	49451837
chr10	49459425	49459924
chr10	49514725	49515224
chr10	49734288	49734787
chr10	49879425	49879924
chr10	50143025	50143524
chr10	50209813	50210312
chr10	50291038	50291537
chr10	50323125	50323624
[truncated: 16,687 more rows]
