# Supplementary material for: Deciphering transcription factors and their corresponding regulatory elements during inhibitory interneuron differentiation using deep neural networks
Source: Front Cell Dev Biol. 2023 Feb 20;11:1034604. doi: 10.3389/fcell.2023.1034604 (PMC9986276; doi:10.3389/fcell.2023.1034604)
Supplement: Supplementary file 7 [file Table10.xlsx]

## Sheet: Table S10
	Supplementary Table 10: Primers for site directed mutagenesis
	Name	FW	REV
	RE1-CTCF del	gagattaaagaatgggtatattaggagtacagtcttgagctgca	tgcagctcaagactgtactcctaatatacccattctttaatctc
	RE1-ZEB1 del	cattctttaatctcacagttacgaaatctcagattagcccactg	cagtgggctaatctgagatttcgtaactgtgagattaaagaatg
	RE6-CTCF del	gggacgcacccaaagcgcctgcgagg	cctcgcaggcgctttgggtgcgtccc
	RE6-ZEB1 BS1 del	tggggacccgcgctctgggggc	gcccccagagcgcgggtcccca
	RE6-ZEB1 BS2 del	gcaggacagcccgtttgacggccct	agggccgtcaaacgggctgtcctgc
	RE6-ZEB1 BS3 del	cgaccccggcggctgccgcacg	cgtgcggcagccgccggggtcg
	*BS-binding site
