# Supplementary material for: Deciphering transcription factors and their corresponding regulatory elements during inhibitory interneuron differentiation using deep neural networks
Source: Front Cell Dev Biol. 2023 Feb 20;11:1034604. doi: 10.3389/fcell.2023.1034604 (PMC9986276; doi:10.3389/fcell.2023.1034604)
Supplement: Supplementary file 8 [file Table5.xlsx]

## Sheet: eMotif-RE nonact vs act
Supplementray Table S5: Applying the guideline criteria on the enriched motifs in non-active vs. active enhancer sets extracted by eMotif-RE framework
Motif	TFBS name (TOMTOM)	Bias < 80%	Length>4nt	IC[bit] < 75%	Correspond (TOMTOM)	Overlap (>70%)	q-value (TOMTOM)<0.05	RNA-seq
0	ZEB1/FIGLA	v	v	v	v	v	v	v/x
1	NR2F1	v	v	v	v	v	v	v
2	CTCF	v	v	v	v	v	v	x
3	Pparg::Rxra	v	v	v	v	x	x	x
4	CTCF	v	v	v	v	x	v	x
5	GSC2	v	v	v	v	x	x	x
6	NKX2-8	v	v	v	v	v	x	v
7	Hoxb7	v	v	v	v	x	x	x
8	Nr1h3	v	v	v	v	x	v	x
9	Nkx3-1	v	v	v	v	x	x	x
10	Nkx3-1	v	v	v	v	x	x	x
11	Glis2	v	v	v	v	x	x	x
12	Zbtb3	v	v	v	v	x	x	x
13	NEUROG2	v	v	v	v	v	v	v

## Sheet: eMotif-RE act vs nonact
Supplementray Table S3: Applying the guideline criteria on the enriched motifs in active vs. non-active enhancer set extracted by eMotif-RE framework
Motif	TFBS name (TOMTOM)	Bias < 80%	Length>4nt	IC[bit] < 75%	Correspond (TOMTOM)	Overlap (>70%)	q-value (TOMTOM)<0.05	RNA-seq
0	SP1	x	v	v	v	v	v	x
1	NHLH1/Ascl2/ASCL1	v	v	v	v	v	v	v/x/v
2	Sox3/SOX10/Sox4/Sox11	v	v	v	v	v	v	v/x/x/v
3	Tcfap2e	x	v	v	v	x	v	x
4	NR4A2	v	v	v	v	x	x	x
5	Irf3	v	v	v	v	x	x	x
6	SOX10	v	v	v	v	x	x	x
7	Tcfap2e	x	v	v	v	x	v	x
8	Tcf3	x	v	v	v	x	v	x
9	Tcfap2e	x	v	v	v	x	x	x
10	Nkx1.2	v	v	v	v	x	v	x

## Sheet: DREME nonact vs act
Applying the guideline criteria on the enriched motifs in non-active enhancer vs. active enhancer set extracted by DREME tool
Motif	TFBS name (TOMTOM)	Bias < 80%	Length>4nt	IC[bit] < 75%	Correspond (TOMTOM)	Overlap (>70%)	q-value (TOMTOM)<0.05	RNA-seq
1	-	x	v	x	x	-	-
2	ZNF410	x	v	x	v	x	x	x
3	-	x	v	v	x	-	-
4	Nkx2.5	v	v	v	v	x	x	x
5	sox10	x	v	x	v	x	x	x
6	-	v	v	v	x	-	-
7	ZNF232	x	v	v	v	x	x	x
8	-	x	v	x	x	-	-
9	-	v	v	v	x	-	-
10	Esrra	x	v	v	v	x	x	x
11	SOX15	x	v	v	v	x	x	x
12	Arid3a	x	v	x	v	x	x	x
13	Pou2f2	x	x	x	v	x	x	x
14	-	v	x	x	x	-	-	-
15	Nr2f6	x	x	x	v	x	x	x
16	NFE2	v	v	v	v	x	x	x
17	RORA	v	v	x	v	x	x	x
18	TEAD3	v	v	x	v	v		x
19	SOX10/Zbtb3	v	v	x	v	x	v	x
20	ZNF384	x	v	x	v	x	x	x
21	SOX18	v	v	x	v	x	x	x
22	ZEB1	v	v	v	v	v	v	v
23	SOX18	v	v	x	v	x	x	x
24	TEAD2	v	v	x	v	v	x	x
25	Homez	v	x	v	v	x	x	x
26	SPDEF	v	v	x	v	x	x	x
27	SMAD3	v	x	x	v	x	x	x
28	PRDM4	v	v	x	v	x	x	x
29	IRF2	v	v	x	v	v	x	x
30	PAX7	v	v	x	v	v	x	x
31	Nkx3.1	v	x	x	v	x	x	x
32	CTCF	v	v	x	v	x	x	x
33	NFIC::TLX1	v	v	x	v	x	x	x
34	FOXK1	v	v	x	v	x	x	x
35	-	v	v	x	x	-	-	-
36	-	v	v	x	x	-	-	-
37	Nkx3.1	v	v	x	v	x	x	x
38	RARA	v	v	x	v	x	v	x
39	MYB	v	x	x	v	x	x	x

## Sheet: DREME act vs nonact
Applying the guideline criteria on the enriched motifs in active enhancer vs. non-active enhancer set extracted by DREME tool
Motif	TFBS name (TOMTOM)	Bias < 80%	Length>4nt	IC[bit] < 75%	Correspond (TOMTOM)	Overlap (>70%)	q-value (TOMTOM)<0.05	RNA-seq
1	KLF5	x	v	v	v	v	x	x
2	ELF1	x	v	x	v	x	x	x
3	ZBTB7A	x	v	v	v	x	x	x
4	HINFP1	x	v	x	v	x	x	x
5	CTCFL	x	v	v	v	v	x	x
6	ZNF740	x	v	v	v	v	x	x
7	Irf5	v	v	v	v	x	x	x
8	Zfp691	v	v	x	v	x	x	x
9	HEY1	x	v	v	v	x	x	x
10	OTX1	x	x	x	v	x	x	v
11	PRDM4	x	v	x	v	x	v	x
12	E2F7	x	x	x	v	x	x	x
13	E2F4	x	x	x	v	x	x	x
14	ASCL1	v	v	x	v	x	v	v
15	Zfx	v	v	x	v	x	x	x
16	ZBTB7A	v	v	v	v	x	x	x
17	Zic2	x	v	x	v	x	x	x
18	ZNF263	x	v	v	v	x	x	x
19	Pknox2	v	x	x	v	x	v	x
20	Gm397	v	v	x	v	v	x	x
21	ZNF282	v	v	x	v	x	x	x
22	Creb3l2	v	x	x	v	v	x	x

## Sheet: MEME nonact vs act
Applying the guideline criteria on the enriched motifs in non-active enhancer vs. active enhancer set extracted by MEME tool
Motif	TFBS name (TOMTOM)	Bias < 80%	Length>4nt	IC[bit] < 75%	Correspond (TOMTOM)	Overlap (>70%)	q-value (TOMTOM)<0.05	RNA-seq
1	Srf	x	v	v	v	x	v	x
7	Pitx1	v	v	x	v	x	x	x
9	HSFY2	v	v	v	v	x	x	x

## Sheet: MEME act vs nonact
Applying the guideline criteria on the enriched motifs in active enhancer vs. non-active enhancer set extracted by MEME tool
Motif	TFBS name (TOMTOM)	Bias < 80%	Length>4nt	IC[bit] < 75%	Correspond (TOMTOM)	Overlap (>70%)	q-value (TOMTOM)<0.05	RNA-seq
1	Gabpa	x	v	v	v	x	v	x

## Sheet: BaMM nonact vs act
Applying the guideline criteria on the enriched motifs in non-active enhancer vs. active enhancer set extracted by BaMM tool
Motif	TFBS name (TOMTOM)	Bias < 80%	Length>4nt	IC[bit] < 75%	Correspond (TOMTOM)	Overlap (>70%)	q-value (TOMTOM)<0.05	RNA-seq
1	KLF5	x	v	v	v	x	v	x
2	blmp-1	x	v	v	v	v	v	x
3	-	x	v	v	x	-	-	-

## Sheet: BaMM act vs nonact
Applying the guideline criteria on the enriched motifs in active enhancer vs. non-active enhancer set extracted by BaMM tool
Motif	TFBS name (TOMTOM)	Bias < 80%	Length>4nt	IC[bit] < 75%	Correspond (BaMM)	Overlap (>70%)	q-value (TOMTOM)<0.05	RNA-seq
1	Sp1	x	v	v	v	v	v	x
2	-	v	v	v	x	-	-	-
