# Supplementary material for: Deciphering transcription factors and their corresponding regulatory elements during inhibitory interneuron differentiation using deep neural networks
Source: Front Cell Dev Biol. 2023 Feb 20;11:1034604. doi: 10.3389/fcell.2023.1034604 (PMC9986276; doi:10.3389/fcell.2023.1034604)
Supplement: Supplementary file 9 [file Table7.XLSX]

## Sheet: Table S7
	Supplementary Table 7. Evolutionary conservation of human and zebrafish protein sequences.
	Human protein			Zebrafish protein			Identity	Similarity
	Name	Accession number	Amino acids	Name	Accession number	Amino acids
	ZEB1	NP_001167567.1	1125	ZEB1b	NP_571784.1	1078	0.56	0.74
	CTCF	NP_006556.1	727	CTCF	NP_001001844.1	798	0.72	0.83
	ASCL1	NP_004307.2	236	ASCL1a	NP_571294.1	196	0.76	0.81
	SOX4	NP_003098.1	474	SOX4a	NP_998287.1	363	0.48	0.62
				SOX4b	NP_957195.1	342	0.48	0.62
	SOX11	NP_003099.1	441	SOX11a	NP_571411.1	354	0.6	0.73
