# Supplementary material for: Deciphering transcription factors and their corresponding regulatory elements during inhibitory interneuron differentiation using deep neural networks
Source: Front Cell Dev Biol. 2023 Feb 20;11:1034604. doi: 10.3389/fcell.2023.1034604 (PMC9986276; doi:10.3389/fcell.2023.1034604)
Supplement: Supplementary file 10 [file Table8.xlsx]

## Sheet: Table S8
Supplementary Table 8: putative REs tested for enhancers in zebrafish
Name	Enhacer assay in zebrafish	24 hpf	48 hpf	72 hpf
ZEB2#e2	Notochord	53% (78/147)	49% (53/108)
ZEB2#e3	Mid/hindbrain	37% (62/169)	37% (60/163)
	Spinal cord	33% (56/169)	23% (37/163)
	Forebrain	23% (39/169)	16% (26/163)
ZEB2#e4	Non-specific neurons	39%(52/134)	31%(36/118)
	Notochord	38%(50/134)	25%(30/118)
MEF2C#e7	Forebrain, Nothocord	82%(89/109)	82%(89/109)	80%(85/106)
MEF2C#e9	Midbrain, hindbrain, spinal cord	49%(49/100)	60%(60/100)	50%(45/90)
Name	Enhacer assay in zebrafish	24 hpf	48 hpf	72 hpf
RE1	Negative	95%(100/105)	95%(100/105)	97%(100/103)
RE2	Negative	98%(122/125)	98%(122/125)	100%(122/122)
RE3	Specific neurons in the forebrain, Somatic muscles	32%(72/228)	30%(56/184)	30%(56/184)
RE4	Negative	97%(107/110)	100%(98/98)	100%(98/98)
RE5	Negative	100%(97/97)	100%(97/97)	100%(97/97)
RE6	Negative	88%(103/117)	98%(115/117)	100%(115/115)
RE7	Negative	92%(117/127)	98%(117/120)	98%(117/120)
RE8	Forebrain, specific neurons around the eye	58%(65/112)	33%(33/100)	33%(33/100)
